# Supplementary material for: Electrostatic repulsion between the cations of (1-methyl-1H-imidazole-κN 3)(2,2′:6′,2′′-terpyridine-κ3 N,N′,N′′)platinum(II) perchlorate nitro­methane monosolvate prevents Pt⋯Pt inter­actions
Source: Acta Crystallogr Sect E Struct Rep Online. 2011 Jul 9;67(Pt 8):m1075–6. doi: 10.1107/S1600536811025475 (PMC3212152; doi:10.1107/S1600536811025475)
Supplement: Supplementary file 1 [file e-67-m1075-sup1.cif]

##############################################################################
#                                                                            #
# This CIF contains the data in a paper accepted for publication in          #
# Acta Crystallographica Section E. It conforms to the requirements of       #
# Notes for Authors for Acta Crystallographica Section E, and has been       #
# peer reviewed under the auspices of the IUCr Commission on Journals.       #
#                                                                            #
# Full details of the Crystallographic Information File format               #
# are given in the paper "The Crystallographic Information File (CIF):       #
# a New Standard Archive File for Crystallography" by S. R. Hall, F. H.      #
# Allen and I. D. Brown [Acta Cryst. (1991), A47, 655-685].                  #
#                                                                            #
# The current version of the core CIF dictionary is obtainable from          #
# ftp://ftp.iucr.org/pub/cif_core.dic.                                       #
#                                                                            #
# Software is freely available for graphical display of the structure(s)     #
# in this CIF. For information consult the CIF software page                 #
# http://www.iucr.org/resources/cif/software.                                #
#                                                                            #
# This file may be used for bona fide research purposes within the           #
# scientific community so long as proper attribution is given to the journal # 
# article from which it was obtained.                                        #
#                                                                            #
##############################################################################
data_I
_audit_creation_method     SHELXL-97
_chemical_name_systematic
;
(1-methyl-1<i>H</i>-imidazole-\k<i>N</i>^3^)(2,2':6',2''-
terpyridine-\k^3^<i>N</i>,<i>N</i>',<i>N</i>'')platinum(II) perchlorate
nitromethane monosolvate
;
_chemical_name_common     ?
_chemical_formula_moiety     'C19 H17 N5 Pt 2+, 2(Cl O4 -), C H3 N O2'
_chemical_formula_sum     'C20 H20 Cl2 N6 O10 Pt'
_chemical_formula_iupac     '[Pt (C15 H11 N3) (C4 H6 N2)] (Cl O4)2, C H3 N O2'
_chemical_formula_weight     770.41
_chemical_melting_point     ?
_symmetry_cell_setting     monoclinic
_symmetry_space_group_name_H-M     'P 21/c'
_symmetry_space_group_name_Hall     '-P 2ybc'
loop_
    _symmetry_equiv_pos_as_xyz
    'x, y, z'
    '-x, y+1/2, -z+1/2'
    '-x, -y, -z'
    'x, -y-1/2, z-1/2'
_cell_length_a     16.389(4)
_cell_length_b     11.582(5)
_cell_length_c     14.538(5)
_cell_angle_alpha     90.000
_cell_angle_beta     110.147(5)
_cell_angle_gamma     90.000
_cell_volume     2590.7(16)
_cell_formula_units_Z     4
_cell_measurement_reflns_used     5102
_cell_measurement_theta_min     2.8
_cell_measurement_theta_max     26.1
_cell_measurement_temperature     296(2)
_exptl_crystal_description     cubic
_exptl_crystal_colour     orange
_exptl_crystal_size_max     0.60
_exptl_crystal_size_mid     0.60
_exptl_crystal_size_min     0.60
_exptl_crystal_density_diffrn     1.975
_exptl_crystal_density_meas     ?
_exptl_crystal_density_method     'not measured'
_exptl_crystal_F_000     1496
_exptl_absorpt_coefficient_mu     5.688
_exptl_absorpt_correction_type     multi-scan
_exptl_absorpt_process_details     '(Blessing, 1995)'
_exptl_absorpt_correction_T_min     0.1315
_exptl_absorpt_correction_T_max     0.1315
_exptl_special_details
;
;
_diffrn_ambient_temperature     296(2)
_diffrn_radiation_type     MoK\a
_diffrn_radiation_wavelength     0.71073
_diffrn_radiation_source     'fine-focus sealed tube'
_diffrn_radiation_monochromator     graphite
_diffrn_measurement_device_type     'Oxford Diffraction Xcalibur2 CCD'
_diffrn_measurement_method     'omega scans at fixed theta angles'
_diffrn_detector_area_resol_mean     ?
_diffrn_reflns_number     17563
_diffrn_reflns_av_R_equivalents     0.0528
_diffrn_reflns_av_sigmaI/netI     0.0456
_diffrn_reflns_theta_min     2.82
_diffrn_reflns_theta_max     26.06
_diffrn_reflns_theta_full     26.0
_diffrn_measured_fraction_theta_max     0.998
_diffrn_measured_fraction_theta_full     0.999
_diffrn_reflns_limit_h_min     -20
_diffrn_reflns_limit_h_max     20
_diffrn_reflns_limit_k_min     -14
_diffrn_reflns_limit_k_max     14
_diffrn_reflns_limit_l_min     -17
_diffrn_reflns_limit_l_max     14
_diffrn_standards_number     0
_diffrn_standards_interval_count     0
_diffrn_standards_interval_time     0
_diffrn_standards_decay_%     0
_refine_special_details
;
Refinement of <i>F</i>^2^ against ALL reflections. The weighted <i>R</i>-factor
<i>wR</i> and goodness of fit <i>S</i> are based on <i>F</i>^2^, conventional
<i>R</i>-factors <i>R</i> are based on <i>F</i>, with <i>F</i> set to zero for
negative <i>F</i>^2^. The threshold expression of <i>F</i>^2^ >
2\s(<i>F</i>^2^) is used only for calculating <i>R</i>-factors(gt) <i>etc</i>.
and is not relevant to the choice of reflections for refinement.
<i>R</i>-factors based on <i>F</i>^2^ are statistically about twice as large
as those based on <i>F</i>, and <i>R</i>- factors based on ALL data will be
even larger.
;
_reflns_number_total     5102
_reflns_number_gt     3881
_reflns_threshold_expression     I>2\s(I)
_refine_ls_structure_factor_coef     Fsqd
_refine_ls_matrix_type     full
_refine_ls_R_factor_all     0.0602
_refine_ls_R_factor_gt     0.0452
_refine_ls_wR_factor_gt     0.1123
_refine_ls_wR_factor_ref     0.1178
_refine_ls_goodness_of_fit_ref     0.980
_refine_ls_restrained_S_all     0.980
_refine_ls_number_reflns     5102
_refine_ls_number_parameters     354
_refine_ls_number_restraints     0
_refine_ls_hydrogen_treatment     constr
_refine_ls_weighting_scheme     calc
_refine_ls_weighting_details
                 'calc w=1/[\s^2^(Fo^2^)+(0.0820P)^2^] where P=(Fo^2^+2Fc^2^)/3'
_atom_sites_solution_hydrogens     geom
_atom_sites_solution_primary     direct
_atom_sites_solution_secondary     difmap
_refine_ls_shift/su_max     0.001
_refine_ls_shift/su_mean     0.000
_refine_diff_density_max     1.588
_refine_diff_density_min     -2.643
_refine_ls_extinction_method     none
_refine_ls_extinction_coef     ?
loop_
    _atom_type_symbol
    _atom_type_description
    _atom_type_scat_dispersion_real
    _atom_type_scat_dispersion_imag
    _atom_type_scat_source
    C C 0.0033 0.0016 'International Tables Vol C Tables 4.2.6.8 and 6.1.1.4'
    H H 0.0000 0.0000 'International Tables Vol C Tables 4.2.6.8 and 6.1.1.4'
    N N 0.0061 0.0033 'International Tables Vol C Tables 4.2.6.8 and 6.1.1.4'
    O O 0.0106 0.0060 'International Tables Vol C Tables 4.2.6.8 and 6.1.1.4'
    Cl Cl 0.1484 0.1585 'International Tables Vol C Tables 4.2.6.8 and 6.1.1.4'
    Pt Pt -1.7033 8.3905 'International Tables Vol C Tables 4.2.6.8 and 6.1.1.4'
_computing_data_collection     'CrysAlis CCD (Oxford Diffraction, 2008)'
_computing_cell_refinement     'CrysAlis CCD (Oxford Diffraction, 2008)'
_computing_data_reduction     'CrysAlis RED (Oxford Diffraction, 2008)'
_computing_structure_solution     'SHELXS97 (Sheldrick, 2008)'
_computing_structure_refinement     'SHELXL97 (Sheldrick, 2008)'
_computing_molecular_graphics     'WinGX (Farrugia, 1999)'
_computing_publication_material     'WinGX (Farrugia, 1999)'
loop_
    _atom_site_type_symbol
    _atom_site_label
    _atom_site_fract_x
    _atom_site_fract_y
    _atom_site_fract_z
    _atom_site_U_iso_or_equiv
    _atom_site_adp_type
    _atom_site_calc_flag
    _atom_site_refinement_flags
    _atom_site_occupancy
    _atom_site_symmetry_multiplicity
    _atom_site_disorder_assembly
    _atom_site_disorder_group
    C C1 0.6697(5) 0.4867(7) 1.0042(6) 0.059(2) Uani d . 1 1 . .
    H H1 0.6976 0.5318 0.9712 0.071 Uiso calc R 1 1 . .
    C C1S 0.9475(7) 0.0921(12) 1.0904(9) 0.118(4) Uani d . 1 1 . .
    H H1S1 0.9664 0.0286 1.1351 0.176 Uiso calc R 1 1 . .
    H H1S2 0.9972 0.1356 1.0896 0.176 Uiso calc R 1 1 . .
    H H1S3 0.9167 0.0633 1.0258 0.176 Uiso calc R 1 1 . .
    C C2 0.6293(6) 0.5379(8) 1.0631(6) 0.069(2) Uani d . 1 1 . .
    H H2 0.6308 0.6179 1.0693 0.082 Uiso calc R 1 1 . .
    C C3 0.5873(5) 0.4746(9) 1.1124(6) 0.071(3) Uani d . 1 1 . .
    H H3 0.5594 0.5097 1.1509 0.086 Uiso calc R 1 1 . .
    C C4 0.5882(5) 0.3568(9) 1.1025(6) 0.063(2) Uani d . 1 1 . .
    H H4 0.5614 0.3110 1.1363 0.076 Uiso calc R 1 1 . .
    C C5 0.6272(4) 0.3058(7) 1.0446(5) 0.0450(17) Uani d . 1 1 . .
    C C6 0.6301(4) 0.1792(8) 1.0298(5) 0.0483(18) Uani d . 1 1 . .
    C C7 0.5995(5) 0.0928(9) 1.0705(6) 0.060(2) Uani d . 1 1 . .
    H H7 0.5695 0.1096 1.1128 0.072 Uiso calc R 1 1 . .
    C C8 0.6121(5) -0.0197(8) 1.0502(6) 0.061(2) Uani d . 1 1 . .
    H H8 0.5911 -0.0782 1.0798 0.073 Uiso calc R 1 1 . .
    C C9 0.6548(5) -0.0487(7) 0.9871(5) 0.059(2) Uani d . 1 1 . .
    H H9 0.6620 -0.1253 0.9721 0.070 Uiso calc R 1 1 . .
    C C10 0.6871(4) 0.0424(6) 0.9465(5) 0.0435(16) Uani d . 1 1 . .
    C C11 0.7363(4) 0.0341(6) 0.8776(5) 0.0452(17) Uani d . 1 1 . .
    C C12 0.7570(5) -0.0665(7) 0.8412(6) 0.062(2) Uani d . 1 1 . .
    H H12 0.7398 -0.1371 0.8590 0.074 Uiso calc R 1 1 . .
    C C13 0.8024(6) -0.0627(7) 0.7794(7) 0.069(2) Uani d . 1 1 . .
    H H13 0.8190 -0.1310 0.7572 0.083 Uiso calc R 1 1 . .
    C C14 0.8241(5) 0.0410(8) 0.7494(6) 0.067(2) Uani d . 1 1 . .
    H H14 0.8527 0.0440 0.7042 0.080 Uiso calc R 1 1 . .
    C C15 0.8030(4) 0.1402(7) 0.7870(6) 0.0525(19) Uani d . 1 1 . .
    H H15 0.8195 0.2107 0.7684 0.063 Uiso calc R 1 1 . .
    C C16 0.8566(4) 0.4276(6) 0.8775(5) 0.0430(16) Uani d . 1 1 . .
    H H16 0.9022 0.3812 0.9149 0.052 Uiso calc R 1 1 . .
    C C17 0.7844(6) 0.5684(7) 0.7859(6) 0.061(2) Uani d . 1 1 . .
    H H17 0.7717 0.6360 0.7491 0.073 Uiso calc R 1 1 . .
    C C18 0.7266(5) 0.4945(6) 0.8026(5) 0.0475(17) Uani d . 1 1 . .
    H H18 0.6665 0.5028 0.7788 0.057 Uiso calc R 1 1 . .
    C C19 0.9464(5) 0.5765(8) 0.8392(7) 0.080(3) Uani d . 1 1 . .
    H H19A 0.9931 0.5231 0.8681 0.121 Uiso calc R 1 1 . .
    H H19B 0.9556 0.6450 0.8786 0.121 Uiso calc R 1 1 . .
    H H19C 0.9446 0.5962 0.7744 0.121 Uiso calc R 1 1 . .
    N N1 0.6682(4) 0.3704(6) 0.9951(4) 0.0453(14) Uani d . 1 1 . .
    N N1S 0.8913(5) 0.1653(8) 1.1213(6) 0.072(2) Uani d . 1 1 . .
    N N2 0.6734(4) 0.1509(5) 0.9674(4) 0.0429(14) Uani d . 1 1 . .
    N N3 0.7591(4) 0.1392(5) 0.8502(4) 0.0438(14) Uani d . 1 1 . .
    N N4 0.7711(4) 0.4065(5) 0.8597(4) 0.0399(13) Uani d . 1 1 . .
    N N5 0.8647(4) 0.5235(5) 0.8340(4) 0.0469(14) Uani d . 1 1 . .
    O O1 0.941(2) 0.7727(17) 1.039(3) 0.38(2) Uani d . 1 1 . .
    O O1S 0.8411(5) 0.1229(7) 1.1517(5) 0.102(2) Uani d . 1 1 . .
    O O2 0.8371(10) 0.7867(13) 1.1015(11) 0.203(7) Uani d . 1 1 . .
    O O2S 0.8951(5) 0.2668(7) 1.1098(8) 0.114(3) Uani d . 1 1 . .
    O O3 0.8708(12) 0.6230(12) 1.0429(10) 0.252(8) Uani d . 1 1 . .
    O O4 0.9562(13) 0.7038(14) 1.1756(10) 0.261(10) Uani d . 1 1 . .
    O O5 0.4957(4) 0.1229(6) 0.7854(5) 0.092(2) Uani d . 1 1 . .
    O O6 0.4009(6) 0.2158(7) 0.6530(6) 0.104(3) Uani d . 1 1 . .
    O O7 0.3906(7) 0.2504(6) 0.8042(7) 0.096(3) Uani d . 1 1 . .
    O O8 0.5069(5) 0.3205(8) 0.7608(7) 0.109(3) Uani d . 1 1 . .
    Cl Cl1 0.89895(18) 0.7258(2) 1.08438(18) 0.0666(6) Uani d . 1 1 . .
    Cl Cl2 0.45100(13) 0.22848(15) 0.75630(14) 0.0472(4) Uani d . 1 1 . .
    Pt Pt 0.720986(15) 0.27470(2) 0.913208(17) 0.03619(12) Uani d . 1 1 . .
loop_
    _atom_site_aniso_label
    _atom_site_aniso_U_11
    _atom_site_aniso_U_22
    _atom_site_aniso_U_33
    _atom_site_aniso_U_12
    _atom_site_aniso_U_13
    _atom_site_aniso_U_23
    C1 0.069(5) 0.040(5) 0.072(5) -0.007(4) 0.030(4) -0.012(4)
    C1S 0.088(8) 0.126(12) 0.134(10) 0.026(8) 0.032(8) -0.005(9)
    C2 0.073(6) 0.056(6) 0.076(6) 0.005(5) 0.025(5) -0.022(5)
    C3 0.064(6) 0.082(7) 0.072(5) 0.003(5) 0.028(5) -0.020(5)
    C4 0.049(5) 0.087(8) 0.059(5) -0.011(4) 0.025(4) -0.006(4)
    C5 0.030(4) 0.052(5) 0.054(4) -0.003(3) 0.016(3) 0.003(3)
    C6 0.032(4) 0.066(5) 0.045(4) -0.009(4) 0.011(3) 0.006(4)
    C7 0.043(4) 0.076(7) 0.055(4) -0.016(4) 0.012(4) 0.009(4)
    C8 0.050(5) 0.070(6) 0.057(5) -0.019(4) 0.010(4) 0.014(4)
    C9 0.059(5) 0.044(5) 0.061(5) -0.020(4) 0.005(4) 0.004(4)
    C10 0.034(4) 0.040(4) 0.047(4) -0.010(3) 0.002(3) 0.002(3)
    C11 0.035(4) 0.041(4) 0.054(4) 0.000(3) 0.008(3) 0.004(3)
    C12 0.065(5) 0.035(4) 0.079(6) -0.003(4) 0.018(5) -0.009(4)
    C13 0.066(6) 0.040(5) 0.107(7) -0.005(4) 0.037(5) -0.023(5)
    C14 0.060(5) 0.063(6) 0.088(6) -0.006(4) 0.038(5) -0.021(5)
    C15 0.036(4) 0.051(5) 0.074(5) -0.010(3) 0.024(4) -0.011(4)
    C16 0.044(4) 0.035(4) 0.048(4) -0.003(3) 0.012(3) 0.004(3)
    C17 0.081(6) 0.035(4) 0.067(5) 0.001(4) 0.027(5) 0.005(4)
    C18 0.044(4) 0.044(4) 0.051(4) 0.009(3) 0.012(3) 0.005(3)
    C19 0.071(6) 0.068(6) 0.107(7) -0.032(5) 0.038(5) 0.006(5)
    N1 0.035(3) 0.050(4) 0.050(3) 0.006(3) 0.013(3) -0.004(3)
    N1S 0.051(5) 0.068(6) 0.082(5) -0.017(4) 0.005(4) 0.012(4)
    N2 0.032(3) 0.039(4) 0.057(3) -0.011(2) 0.013(3) 0.002(3)
    N3 0.031(3) 0.036(3) 0.065(4) -0.001(2) 0.017(3) 0.001(3)
    N4 0.043(3) 0.030(3) 0.046(3) 0.001(3) 0.014(3) -0.001(2)
    N5 0.048(4) 0.037(3) 0.058(3) -0.014(3) 0.021(3) -0.006(3)
    O1 0.44(4) 0.27(2) 0.64(5) 0.02(2) 0.43(4) 0.16(2)
    O1S 0.083(5) 0.123(7) 0.107(5) -0.020(5) 0.041(4) 0.026(5)
    O2 0.140(11) 0.250(16) 0.216(15) 0.098(11) 0.057(10) -0.020(11)
    O2S 0.060(5) 0.095(7) 0.164(9) -0.006(4) 0.011(5) 0.015(6)
    O3 0.39(2) 0.153(12) 0.218(13) -0.087(13) 0.112(14) -0.097(11)
    O4 0.33(2) 0.270(18) 0.130(10) 0.168(17) 0.016(12) -0.018(11)
    O5 0.082(5) 0.066(4) 0.123(6) 0.030(4) 0.030(4) 0.016(4)
    O6 0.098(6) 0.116(7) 0.084(5) 0.006(4) 0.013(4) 0.006(4)
    O7 0.125(7) 0.074(5) 0.125(7) 0.016(4) 0.088(6) 0.001(4)
    O8 0.095(6) 0.076(5) 0.167(7) -0.038(5) 0.057(5) -0.016(5)
    Cl1 0.0814(17) 0.0584(13) 0.0685(13) 0.0075(12) 0.0366(12) -0.0004(10)
    Cl2 0.0475(11) 0.0368(9) 0.0627(11) 0.0040(8) 0.0258(9) 0.0044(8)
    Pt 0.02992(17) 0.03339(17) 0.04422(17) -0.00357(11) 0.01146(12) 0.00027(11)
_geom_special_details
;
All s.u.'s (except the s.u. in the dihedral angle between two l.s. planes) are
estimated using the full covariance matrix. The cell s.u.'s are taken into
account individually in the estimation of s.u.'s in distances, angles and
torsion angles; correlations between s.u.'s in cell parameters are only used
when they are defined by crystal symmetry. An approximate (isotropic)
treatment of cell s.u.'s is used for estimating s.u.'s involving l.s. planes.
;
loop_
    _geom_bond_atom_site_label_1
    _geom_bond_atom_site_label_2
    _geom_bond_site_symmetry_2
    _geom_bond_distance
    _geom_bond_publ_flag
    C1 N1 . 1.353(10) ?
    C1 C2 . 1.382(11) ?
    C1 H1 . 0.9300 ?
    C1S N1S . 1.434(13) ?
    C1S H1S1 . 0.9600 ?
    C1S H1S2 . 0.9600 ?
    C1S H1S3 . 0.9600 ?
    C2 C3 . 1.366(13) ?
    C2 H2 . 0.9300 ?
    C3 C4 . 1.372(13) ?
    C3 H3 . 0.9300 ?
    C4 C5 . 1.356(10) ?
    C4 H4 . 0.9300 ?
    C5 N1 . 1.365(9) ?
    C5 C6 . 1.485(13) ?
    C6 C7 . 1.345(11) ?
    C6 N2 . 1.372(9) ?
    C7 C8 . 1.367(13) ?
    C7 H7 . 0.9300 ?
    C8 C9 . 1.374(11) ?
    C8 H8 . 0.9300 ?
    C9 C10 . 1.400(10) ?
    C9 H9 . 0.9300 ?
    C10 N2 . 1.330(9) ?
    C10 C11 . 1.489(10) ?
    C11 C12 . 1.369(11) ?
    C11 N3 . 1.372(9) ?
    C12 C13 . 1.351(12) ?
    C12 H12 . 0.9300 ?
    C13 C14 . 1.366(12) ?
    C13 H13 . 0.9300 ?
    C14 C15 . 1.368(11) ?
    C14 H14 . 0.9300 ?
    C15 N3 . 1.349(9) ?
    C15 H15 . 0.9300 ?
    C16 N5 . 1.307(8) ?
    C16 N4 . 1.356(8) ?
    C16 H16 . 0.9300 ?
    C17 C18 . 1.359(11) ?
    C17 N5 . 1.363(10) ?
    C17 H17 . 0.9300 ?
    C18 N4 . 1.357(9) ?
    C18 H18 . 0.9300 ?
    C19 N5 . 1.452(8) ?
    C19 H19A . 0.9600 ?
    C19 H19B . 0.9600 ?
    C19 H19C . 0.9600 ?
    N1 Pt . 2.025(6) ?
    N1S O1S . 1.168(9) ?
    N1S O2S . 1.192(11) ?
    N2 Pt . 1.925(5) ?
    N3 Pt . 2.021(6) ?
    N4 Pt . 2.013(6) ?
    O1 Cl1 . 1.234(16) ?
    O2 Cl1 . 1.327(11) ?
    O3 Cl1 . 1.343(12) ?
    O4 Cl1 . 1.359(14) ?
    O5 Cl2 . 1.413(7) ?
    O6 Cl2 . 1.450(8) ?
    O7 Cl2 . 1.415(8) ?
    O8 Cl2 . 1.393(7) ?
loop_
    _geom_angle_atom_site_label_1
    _geom_angle_atom_site_label_2
    _geom_angle_atom_site_label_3
    _geom_angle_site_symmetry_1
    _geom_angle_site_symmetry_3
    _geom_angle
    _geom_angle_publ_flag
    N1 C1 C2 . . 119.5(8) ?
    N1 C1 H1 . . 120.2 ?
    C2 C1 H1 . . 120.2 ?
    N1S C1S H1S1 . . 109.5 ?
    N1S C1S H1S2 . . 109.5 ?
    H1S1 C1S H1S2 . . 109.5 ?
    N1S C1S H1S3 . . 109.5 ?
    H1S1 C1S H1S3 . . 109.5 ?
    H1S2 C1S H1S3 . . 109.5 ?
    C3 C2 C1 . . 122.0(9) ?
    C3 C2 H2 . . 119.0 ?
    C1 C2 H2 . . 119.0 ?
    C2 C3 C4 . . 117.0(8) ?
    C2 C3 H3 . . 121.5 ?
    C4 C3 H3 . . 121.5 ?
    C5 C4 C3 . . 121.5(8) ?
    C5 C4 H4 . . 119.3 ?
    C3 C4 H4 . . 119.3 ?
    C4 C5 N1 . . 120.8(8) ?
    C4 C5 C6 . . 124.4(7) ?
    N1 C5 C6 . . 114.8(6) ?
    C7 C6 N2 . . 118.1(8) ?
    C7 C6 C5 . . 129.6(7) ?
    N2 C6 C5 . . 112.3(6) ?
    C6 C7 C8 . . 120.4(8) ?
    C6 C7 H7 . . 119.8 ?
    C8 C7 H7 . . 119.8 ?
    C7 C8 C9 . . 121.9(8) ?
    C7 C8 H8 . . 119.1 ?
    C9 C8 H8 . . 119.1 ?
    C8 C9 C10 . . 116.8(8) ?
    C8 C9 H9 . . 121.6 ?
    C10 C9 H9 . . 121.6 ?
    N2 C10 C9 . . 119.9(7) ?
    N2 C10 C11 . . 112.8(6) ?
    C9 C10 C11 . . 127.3(7) ?
    C12 C11 N3 . . 121.0(7) ?
    C12 C11 C10 . . 125.3(7) ?
    N3 C11 C10 . . 113.7(6) ?
    C13 C12 C11 . . 119.7(8) ?
    C13 C12 H12 . . 120.2 ?
    C11 C12 H12 . . 120.2 ?
    C12 C13 C14 . . 120.4(8) ?
    C12 C13 H13 . . 119.8 ?
    C14 C13 H13 . . 119.8 ?
    C13 C14 C15 . . 118.7(8) ?
    C13 C14 H14 . . 120.6 ?
    C15 C14 H14 . . 120.6 ?
    N3 C15 C14 . . 122.3(8) ?
    N3 C15 H15 . . 118.9 ?
    C14 C15 H15 . . 118.9 ?
    N5 C16 N4 . . 109.3(6) ?
    N5 C16 H16 . . 125.3 ?
    N4 C16 H16 . . 125.3 ?
    C18 C17 N5 . . 106.0(7) ?
    C18 C17 H17 . . 127.0 ?
    N5 C17 H17 . . 127.0 ?
    N4 C18 C17 . . 108.8(7) ?
    N4 C18 H18 . . 125.6 ?
    C17 C18 H18 . . 125.6 ?
    N5 C19 H19A . . 109.5 ?
    N5 C19 H19B . . 109.5 ?
    H19A C19 H19B . . 109.5 ?
    N5 C19 H19C . . 109.5 ?
    H19A C19 H19C . . 109.5 ?
    H19B C19 H19C . . 109.5 ?
    C1 N1 C5 . . 119.3(6) ?
    C1 N1 Pt . . 127.3(5) ?
    C5 N1 Pt . . 113.4(5) ?
    O1S N1S O2S . . 123.1(10) ?
    O1S N1S C1S . . 118.9(10) ?
    O2S N1S C1S . . 117.9(9) ?
    C10 N2 C6 . . 122.9(6) ?
    C10 N2 Pt . . 119.1(5) ?
    C6 N2 Pt . . 117.9(5) ?
    C15 N3 C11 . . 117.9(7) ?
    C15 N3 Pt . . 128.5(5) ?
    C11 N3 Pt . . 113.6(5) ?
    C16 N4 C18 . . 106.5(6) ?
    C16 N4 Pt . . 126.5(4) ?
    C18 N4 Pt . . 127.0(5) ?
    C16 N5 C17 . . 109.4(6) ?
    C16 N5 C19 . . 125.4(7) ?
    C17 N5 C19 . . 125.1(7) ?
    O1 Cl1 O2 . . 118.1(12) ?
    O1 Cl1 O3 . . 108.6(15) ?
    O2 Cl1 O3 . . 112.9(11) ?
    O1 Cl1 O4 . . 106.3(19) ?
    O2 Cl1 O4 . . 103.3(9) ?
    O3 Cl1 O4 . . 106.7(10) ?
    O8 Cl2 O5 . . 112.5(6) ?
    O8 Cl2 O7 . . 113.6(5) ?
    O5 Cl2 O7 . . 112.7(5) ?
    O8 Cl2 O6 . . 104.8(5) ?
    O5 Cl2 O6 . . 105.8(5) ?
    O7 Cl2 O6 . . 106.6(6) ?
    N2 Pt N4 . . 178.5(2) ?
    N2 Pt N3 . . 80.7(3) ?
    N4 Pt N3 . . 100.6(2) ?
    N2 Pt N1 . . 81.5(3) ?
    N4 Pt N1 . . 97.2(2) ?
    N3 Pt N1 . . 162.2(2) ?
loop_
    _geom_torsion_atom_site_label_1
    _geom_torsion_atom_site_label_2
    _geom_torsion_atom_site_label_3
    _geom_torsion_atom_site_label_4
    _geom_torsion_site_symmetry_1
    _geom_torsion_site_symmetry_2
    _geom_torsion_site_symmetry_3
    _geom_torsion_site_symmetry_4
    _geom_torsion
    _geom_torsion_publ_flag
    N1 C1 C2 C3 . . . . -0.3(14) ?
    C1 C2 C3 C4 . . . . 1.2(14) ?
    C2 C3 C4 C5 . . . . -1.5(13) ?
    C3 C4 C5 N1 . . . . 1.0(12) ?
    C3 C4 C5 C6 . . . . -179.5(7) ?
    C4 C5 C6 C7 . . . . -2.5(12) ?
    N1 C5 C6 C7 . . . . 177.0(7) ?
    C4 C5 C6 N2 . . . . 179.8(7) ?
    N1 C5 C6 N2 . . . . -0.6(8) ?
    N2 C6 C7 C8 . . . . 0.4(11) ?
    C5 C6 C7 C8 . . . . -177.1(7) ?
    C6 C7 C8 C9 . . . . -0.9(12) ?
    C7 C8 C9 C10 . . . . 1.7(11) ?
    C8 C9 C10 N2 . . . . -1.9(10) ?
    C8 C9 C10 C11 . . . . 179.2(7) ?
    N2 C10 C11 C12 . . . . -177.8(7) ?
    C9 C10 C11 C12 . . . . 1.1(12) ?
    N2 C10 C11 N3 . . . . 0.9(9) ?
    C9 C10 C11 N3 . . . . 179.8(6) ?
    N3 C11 C12 C13 . . . . 1.7(12) ?
    C10 C11 C12 C13 . . . . -179.7(7) ?
    C11 C12 C13 C14 . . . . -3.2(14) ?
    C12 C13 C14 C15 . . . . 3.4(14) ?
    C13 C14 C15 N3 . . . . -2.2(13) ?
    N5 C17 C18 N4 . . . . 0.0(8) ?
    C2 C1 N1 C5 . . . . -0.3(11) ?
    C2 C1 N1 Pt . . . . 179.4(6) ?
    C4 C5 N1 C1 . . . . 0.0(11) ?
    C6 C5 N1 C1 . . . . -179.6(6) ?
    C4 C5 N1 Pt . . . . -179.8(6) ?
    C6 C5 N1 Pt . . . . 0.6(7) ?
    C9 C10 N2 C6 . . . . 1.5(10) ?
    C11 C10 N2 C6 . . . . -179.5(6) ?
    C9 C10 N2 Pt . . . . 178.4(5) ?
    C11 C10 N2 Pt . . . . -2.5(8) ?
    C7 C6 N2 C10 . . . . -0.7(10) ?
    C5 C6 N2 C10 . . . . 177.2(6) ?
    C7 C6 N2 Pt . . . . -177.7(5) ?
    C5 C6 N2 Pt . . . . 0.3(7) ?
    C14 C15 N3 C11 . . . . 0.8(11) ?
    C14 C15 N3 Pt . . . . -179.5(6) ?
    C12 C11 N3 C15 . . . . -0.5(10) ?
    C10 C11 N3 C15 . . . . -179.3(6) ?
    C12 C11 N3 Pt . . . . 179.8(6) ?
    C10 C11 N3 Pt . . . . 1.0(7) ?
    N5 C16 N4 C18 . . . . 0.1(7) ?
    N5 C16 N4 Pt . . . . -177.2(4) ?
    C17 C18 N4 C16 . . . . 0.0(8) ?
    C17 C18 N4 Pt . . . . 177.2(5) ?
    N4 C16 N5 C17 . . . . -0.1(8) ?
    N4 C16 N5 C19 . . . . 177.6(7) ?
    C18 C17 N5 C16 . . . . 0.0(9) ?
    C18 C17 N5 C19 . . . . -177.7(7) ?
    C10 N2 Pt N3 . . . . 2.5(5) ?
    C6 N2 Pt N3 . . . . 179.6(5) ?
    C10 N2 Pt N1 . . . . -177.0(5) ?
    C6 N2 Pt N1 . . . . 0.0(5) ?
    C16 N4 Pt N3 . . . . -64.4(6) ?
    C18 N4 Pt N3 . . . . 119.0(6) ?
    C16 N4 Pt N1 . . . . 114.9(5) ?
    C18 N4 Pt N1 . . . . -61.7(6) ?
    C15 N3 Pt N2 . . . . 178.5(7) ?
    C11 N3 Pt N2 . . . . -1.8(4) ?
    C15 N3 Pt N4 . . . . -2.2(7) ?
    C11 N3 Pt N4 . . . . 177.4(5) ?
    C15 N3 Pt N1 . . . . -179.9(7) ?
    C11 N3 Pt N1 . . . . -0.2(10) ?
    C1 N1 Pt N2 . . . . 179.9(6) ?
    C5 N1 Pt N2 . . . . -0.4(5) ?
    C1 N1 Pt N4 . . . . 0.6(7) ?
    C5 N1 Pt N4 . . . . -179.7(5) ?
    C1 N1 Pt N3 . . . . 178.3(7) ?
    C5 N1 Pt N3 . . . . -2.0(10) ?
loop_
    _geom_hbond_atom_site_label_d
    _geom_hbond_atom_site_label_h
    _geom_hbond_atom_site_label_a
    _geom_hbond_site_symmetry_a
    _geom_hbond_distance_dh
    _geom_hbond_distance_ha
    _geom_hbond_distance_da
    _geom_hbond_angle_dha
    _geom_hbond_publ_flag
    C2 H2 O7 3_667 0.93 2.51 3.21(2) 132.0(10)
                                            y
    C8 H8 O7 3_657 0.93 2.562 3.42(2) 153.0(10)
                                             y
    C9 H9 O6 2_646 0.93 2.543 3.340(10)
                                      144.0(10)
                                             y
data_global
_journal_date_recd_electronic     2011-05-07
_journal_date_accepted     2011-06-28
_journal_name_full     'Acta Crystallographica, Section E'
_journal_year     2011
_journal_volume     67
_journal_issue      8
_journal_page_first     m1075
_journal_page_last     m1076
_journal_paper_category     QM
_journal_coeditor_code     FI2109
_publ_contact_author_name     'Matthew Akerman'
_publ_contact_author_address
;
School of Chemistry, University of KwaZulu-Natal
Private Bag X01
Pietermaritzburg 3209
South Africa
;
_publ_contact_author_email     akermanm@ukzn.ac.za
_publ_contact_author_phone     '+27 (0)33 260 5293'
_publ_section_title
;\
Electrostatic repulsion between the cations of
(1-methyl-1<i>H</i>-imidazole-\k<i>N</i>^3^)(2,2':6',2''-terpyridine-\
\k^3^<i>N</i>,<i>N</i>',<i>N</i>'')platinum(II) perchlorate nitromethane
monosolvate prevents Pt...Pt interactions
;
loop_
    _publ_author_name
    _publ_author_address
    'Akerman, Matthew'
;
School of Chemistry, University of KwaZulu-Natal
Private Bag X01
Pietermaritzburg 3209
South Africa
;
    'Akerman, Kate'
;
School of Chemistry, University of KwaZulu-Natal
Private Bag X01
Pietermaritzburg 3209
South Africa
;
    'Jaganyi, Deogratius'
;
School of Chemistry, University of KwaZulu-Natal
Private Bag X01
Pietermaritzburg 3209
South Africa
;
    'Reddy, Desigan'
;
School of Chemistry, University of KwaZulu-Natal
Private Bag X01
Pietermaritzburg 3209
South Africa
;
_publ_section_synopsis     .
