# Supplementary material for: Electrostatic repulsion between the cations of (1-methyl-1H-imidazole-κN 3)(2,2′:6′,2′′-terpyridine-κ3 N,N′,N′′)platinum(II) perchlorate nitro­methane monosolvate prevents Pt⋯Pt inter­actions
Source: Acta Crystallogr Sect E Struct Rep Online. 2011 Jul 9;67(Pt 8):m1075–6. doi: 10.1107/S1600536811025475 (PMC3212152; doi:10.1107/S1600536811025475)
Supplement: Supplementary file 2 [file e-67-m1075-Isup2.hkl]

#
# h,k,l, Fc-squared, Fo-squared, sigma(Fo-squared) and status flag
#
data_I
_shelx_title ' PTTERP_METH_T52 in P2(1)/c'
_shelx_refln_list_code          4
_shelx_F_calc_maximum      751.31
_exptl_crystal_F_000      1496.00
_reflns_d_resolution_high  0.8089
 
loop_
 _symmetry_equiv_pos_as_xyz
 'x, y, z'
 '-x, y+1/2, -z+1/2'
 '-x, -y, -z'
 'x, -y-1/2, z-1/2'
 
_cell_length_a    16.3890
_cell_length_b    11.5820
_cell_length_c    14.5380
_cell_angle_alpha  90.000
_cell_angle_beta  110.147
_cell_angle_gamma  90.000
 
_shelx_F_squared_multiplier     1.000
 
loop_
 _refln_index_h
 _refln_index_k
 _refln_index_l
 _refln_F_squared_calc
 _refln_F_squared_meas
 _refln_F_squared_sigma
 _refln_observed_status
   3   0   0     8080.74     6748.44    688.82 o
   4   0   0     2079.36     2341.34    217.36 o
   5   0   0    40027.27    39954.90   2247.03 o
   6   0   0    19283.86    20692.81    267.36 o
   7   0   0    31190.86    34053.04    259.90 o
   8   0   0     3438.91     4297.28    192.40 o
   9   0   0    28694.09    31933.99    498.73 o
  10   0   0     2288.70     2084.32    109.43 o
  11   0   0    18255.18    21533.51    270.50 o
  12   0   0     5800.03     6927.41    185.77 o
  13   0   0     8008.68     9085.61    222.58 o
  14   0   0     4754.04     5784.24    211.41 o
  15   0   0     1793.43     2004.37    192.23 o
  16   0   0     7483.48    10227.19    842.48 o
  17   0   0      270.05      280.00    195.00 o
  18   0   0     6952.70     8316.80    716.27 o
  19   0   0      385.88      790.35    297.37 o
   2   1   0    22019.03    19082.79    471.07 o
   3   1   0   125750.98    89586.23   3507.24 o
   4   1   0    44363.63    40707.07    417.82 o
   5   1   0     5500.79     5645.45     97.55 o
   6   1   0    33846.79    35110.46    460.90 o
   7   1   0     5590.64     6146.86    101.94 o
   8   1   0    40084.80    44083.09    259.27 o
   9   1   0       71.38      291.60     56.76 o
  10   1   0    21615.44    27967.49    236.73 o
  11   1   0     3746.72     3852.31    105.17 o
  12   1   0     9897.92    11463.37    285.21 o
  13   1   0     5822.26     7170.39    147.27 o
  14   1   0     6105.73     7866.72    358.50 o
  15   1   0     9982.42    12673.33    294.16 o
  16   1   0      102.96      167.63    130.46 o
  17   1   0     4790.51     5603.41    248.71 o
  18   1   0        4.91      164.35    149.92 o
   0   2   0   101194.46    88136.24   7137.57 o
   1   2   0     1924.82     2041.82     45.10 o
   2   2   0     3525.76     3419.85     52.38 o
   3   2   0     4073.61     3436.11    118.46 o
   4   2   0    15926.39    16438.65    111.90 o
   5   2   0    49613.22    46826.63   1746.48 o
   6   2   0    21566.11    21824.53    184.68 o
   7   2   0    33492.18    33026.84    508.19 o
   8   2   0      566.04      593.81     42.24 o
   9   2   0    17768.97    19511.54   1056.37 o
  10   2   0     3614.98     3856.90    252.02 o
  11   2   0    31776.79    36235.82    556.51 o
  12   2   0     8085.86    10502.54    186.81 o
  13   2   0     5984.50     7099.71    236.96 o
  14   2   0     5261.31     6168.13    184.22 o
  15   2   0      354.48      409.35    124.43 o
  16   2   0     7163.14     7791.25    269.38 o
  17   2   0       31.02      179.89    136.87 o
  18   2   0     5703.37     6543.00    204.05 o
   1   3   0    17357.93    16456.27    130.54 o
   2   3   0     4610.79     4777.19     71.35 o
   3   3   0    80733.77    74670.53    317.08 o
   4   3   0    35086.63    34307.23    822.51 o
   5   3   0     8593.22     8617.87    228.92 o
   6   3   0    16739.64    17205.20    462.67 o
   7   3   0     4509.27     5193.03     73.02 o
   8   3   0    22084.85    22491.16    185.14 o
   9   3   0      165.49      170.61     43.23 o
  10   3   0    23769.07    22822.27   1625.67 o
  11   3   0     4902.34     5001.75    360.83 o
  12   3   0    10455.72    12101.89    294.17 o
  13   3   0     8673.45    10190.17    204.88 o
  14   3   0     4914.83     6165.00    161.25 o
  15   3   0     8297.63    10020.09    428.30 o
  16   3   0       47.57       44.34    128.92 o
  17   3   0     3116.57     3493.36    172.23 o
  18   3   0        5.44       68.49    154.95 o
   0   4   0    68092.25    71029.91   4780.51 o
   1   4   0     3245.54     3762.97     69.96 o
   2   4   0    17556.51    18545.66    260.30 o
   3   4   0    16381.36    15411.60    152.70 o
   4   4   0     5432.32     5544.70    187.35 o
   5   4   0    21950.53    23000.08    821.32 o
   6   4   0    16631.65    15319.46    169.47 o
   7   4   0    39080.12    38645.26    514.18 o
   8   4   0      372.84      489.93     41.73 o
   9   4   0    15126.67    15825.75    258.82 o
  10   4   0      913.92      942.11     75.87 o
  11   4   0    24434.35    26541.78   1018.21 o
  12   4   0     7442.71     8573.13    230.60 o
  13   4   0     3949.41     4283.67    202.03 o
  14   4   0     3488.93     4051.93    285.11 o
  15   4   0     1085.91     1319.44    136.12 o
  16   4   0     4657.26     5317.13    219.95 o
  17   4   0      133.86      132.84    145.14 o
  18   4   0     3388.90     3986.01    245.47 o
   1   5   0     2967.04     2895.25    134.35 o
   2   5   0      218.03      262.53     37.94 o
   3   5   0    37999.49    37115.18    527.07 o
   4   5   0    16232.35    18084.85    627.84 o
   5   5   0     6318.56     6825.11    305.27 o
   6   5   0    20760.78    21633.78    930.75 o
   7   5   0     1503.83     1643.64     65.51 o
   8   5   0    26789.88    28049.51    397.00 o
   9   5   0      162.51      272.00     49.15 o
  10   5   0    11715.34    12556.35    247.50 o
  11   5   0     1081.48      976.62     82.87 o
  12   5   0     3698.82     3337.17    141.76 o
  13   5   0     2712.72     2449.57    262.89 o
  14   5   0     2353.77     2817.36    217.47 o
  15   5   0     4601.76     5509.97    512.18 o
  16   5   0      110.67      127.52    137.08 o
  17   5   0     1904.78     2451.84    211.52 o
   0   6   0    24911.48    26541.43    263.15 o
   1   6   0      207.75      162.73     49.21 o
   2   6   0     7068.98     7194.37    107.50 o
   3   6   0      464.62      378.63     39.45 o
   4   6   0     8148.26     8649.46    203.54 o
   5   6   0     4144.01     3655.86    116.87 o
   6   6   0     8044.02     8157.77    405.58 o
   7   6   0     7741.38     8673.09    484.74 o
   8   6   0       54.28       -6.21     45.29 o
   9   6   0     4127.38     3945.71    111.28 o
  10   6   0       47.05       26.85     62.70 o
  11   6   0     5506.35     4845.29    138.33 o
  12   6   0     1999.32     2094.00    202.12 o
  13   6   0      846.51      946.52    123.15 o
  14   6   0     1453.29     1814.41    519.17 o
  15   6   0      409.43      364.90    172.59 o
  16   6   0     2330.83     2484.76    276.44 o
  17   6   0       11.64       20.82    184.33 o
   1   7   0     4539.71     4909.44    104.97 o
   2   7   0       35.74       42.21     39.49 o
   3   7   0     9715.38    10205.44    112.37 o
   4   7   0     2508.89     2830.07    102.94 o
   5   7   0      990.87     1085.92     57.81 o
   6   7   0     1128.10     1107.56     61.89 o
   7   7   0     1100.62     1082.41     64.57 o
   8   7   0     5277.72     5932.42    220.49 o
   9   7   0       80.69       22.61     75.48 o
  10   7   0     1404.60     1679.56    135.90 o
  11   7   0       90.57       93.21     86.79 o
  12   7   0      881.63      954.04    102.33 o
  13   7   0      964.58      689.61    143.19 o
  14   7   0      983.93      840.76    173.29 o
  15   7   0     1576.02     1679.42    188.97 o
  16   7   0      103.99       94.48    180.22 o
   0   8   0     6067.08     4973.11   1110.05 o
   1   8   0      534.97      578.10     56.81 o
   2   8   0     1138.73     1124.63     72.47 o
   3   8   0      384.57      351.70     56.51 o
   4   8   0     1267.22     1312.55     67.14 o
   5   8   0     2776.97     2997.71     93.03 o
   6   8   0     1235.60     1494.26     73.20 o
   7   8   0     2969.89     3205.14    118.92 o
   8   8   0        5.06      -19.90     76.41 o
   9   8   0      661.60      637.80     87.80 o
  10   8   0       46.63       75.83     84.40 o
  11   8   0     1334.83     1222.06    103.08 o
  12   8   0        6.21      -23.59     98.07 o
  13   8   0      634.71      517.25    127.08 o
  14   8   0       64.40       58.07    168.15 o
  15   8   0      393.11      519.06    191.35 o
   1   9   0     1355.56     1334.19    134.04 o
   2   9   0        2.31       17.52     76.90 o
   3   9   0     3326.24     3594.69    126.30 o
   4   9   0      797.26      847.29     81.01 o
   5   9   0      794.46      703.16     74.42 o
   6   9   0      244.78      225.75     72.01 o
   7   9   0       16.43        7.50     82.13 o
   8   9   0      310.12      359.30     86.96 o
   9   9   0      319.87      293.14     90.51 o
  10   9   0       28.09      -12.24     96.19 o
  11   9   0      149.26      174.51    100.81 o
  12   9   0      362.65      291.51    108.83 o
  13   9   0      169.14       75.37    128.84 o
  14   9   0      559.19      615.91    183.89 o
   0  10   0      725.47      522.05    180.40 o
   1  10   0        3.45       49.75     96.49 o
   2  10   0      216.72      243.08     85.20 o
   3  10   0        2.62       40.17     85.16 o
   4  10   0        9.66        1.70     87.86 o
   5  10   0        0.84        3.72     90.28 o
   6  10   0       12.55       89.31     89.22 o
   7  10   0       24.27       32.82     85.80 o
   8  10   0       19.24       63.29     89.97 o
   9  10   0       86.12       42.99     95.22 o
  10  10   0       47.07       73.66    102.63 o
  11  10   0       42.49      110.86    109.26 o
  12  10   0      120.60      125.46    116.25 o
  13  10   0       53.88      -14.91    140.65 o
   1  11   0      498.44      634.54    155.59 o
   2  11   0      269.31      246.57    107.88 o
   3  11   0      636.35      748.60    101.19 o
   4  11   0       72.39       67.39     97.29 o
   5  11   0      416.38      384.60    102.32 o
   6  11   0       11.46       65.04    122.58 o
   7  11   0       63.29       78.18    120.07 o
   8  11   0       95.57      209.47    127.92 o
   9  11   0      122.81      146.89    127.96 o
  10  11   0      137.26      162.50    135.44 o
  11  11   0       61.03       90.83    135.51 o
  12  11   0       22.59       23.51    138.54 o
   0  12   0      865.71     1169.93    208.99 o
   1  12   0      111.70       76.11    127.10 o
   2  12   0      590.35      654.18    132.73 o
   3  12   0      271.08       41.61    134.18 o
   4  12   0      167.41      163.43    116.45 o
   5  12   0      500.34      564.37    142.09 o
   6  12   0        5.49       31.40    133.00 o
   7  12   0      559.92      727.43    143.84 o
   8  12   0       31.79       79.23    138.80 o
   9  12   0      337.67      448.84    148.27 o
  10  12   0       83.30       92.00    150.13 o
   1  13   0      614.22      905.28    135.97 o
   2  13   0      145.16      109.21    127.71 o
   3  13   0      540.00      668.45    147.80 o
   4  13   0      512.71      365.94    181.63 o
   5  13   0       75.16       47.57    150.09 o
   6  13   0      817.77      938.48    165.44 o
   7  13   0        1.57       71.94    160.54 o
   0  14   0     2062.92     2345.16    390.21 o
   1  14   0        8.08       93.83    139.96 o
   2  14   0     1341.16     1420.95    220.98 o
   3  14   0      184.15      198.16    163.31 o
 -19   1   1       25.88      311.32    149.29 o
 -18   1   1      120.47      460.17    143.81 o
 -17   1   1      225.37      460.56    132.70 o
 -16   1   1      186.53      234.35    124.98 o
 -15   1   1      532.96      726.79    117.60 o
 -14   1   1      619.13      663.05    110.24 o
 -13   1   1     1934.03     2001.76    109.45 o
 -12   1   1      840.46      888.62     91.06 o
 -11   1   1      535.89      595.16     77.64 o
 -10   1   1        3.10       16.25     58.01 o
  -9   1   1      458.58      551.15     55.19 o
  -8   1   1     1011.32     1027.20     53.87 o
  -7   1   1     1236.92     1295.84     49.13 o
  -6   1   1     3432.49     3164.99    116.42 o
  -5   1   1      309.56      408.79     26.06 o
  -4   1   1      755.42     1200.39     29.60 o
  -3   1   1      896.59     1117.51     23.66 o
  -2   1   1      388.23      793.78     38.80 o
   1   1   1       87.83      116.86     11.72 o
   2   1   1     1899.61     1713.46     62.83 o
   3   1   1     1499.21     1633.24     30.10 o
   4   1   1     1951.68     2112.61     34.75 o
   5   1   1     1653.09     2039.53     65.41 o
   6   1   1      740.19      667.93     30.53 o
   7   1   1     1584.89     1405.41     52.76 o
   8   1   1      579.20      441.57     43.47 o
   9   1   1     1080.03     1239.23     76.28 o
  10   1   1      114.99      118.57     66.06 o
  11   1   1        8.29        5.83     74.54 o
  12   1   1       58.70       75.64     79.54 o
  13   1   1      110.98      105.06     93.96 o
  14   1   1      790.03      778.35    112.74 o
  15   1   1      119.84      123.40    113.94 o
  16   1   1      484.52      589.05    135.63 o
  17   1   1      290.35      293.65    142.70 o
  18   1   1       60.80       16.09    153.28 o
 -19   2   1      396.59      691.16    159.35 o
 -18   2   1       35.35      168.24    154.21 o
 -17   2   1      683.76      966.54    150.89 o
 -16   2   1      816.05      802.55    132.03 o
 -15   2   1     1502.61     1719.23    170.18 o
 -14   2   1     1345.15     1629.83    247.65 o
 -13   2   1      355.82      255.57     91.67 o
 -12   2   1     1752.94     1812.41    149.04 o
 -11   2   1      198.27      113.08     75.58 o
 -10   2   1     1907.28     2007.46     91.41 o
  -9   2   1      906.21      754.23     54.96 o
  -8   2   1      573.20      592.12     47.64 o
  -7   2   1     1788.06     1821.56     52.52 o
  -6   2   1     1870.96     2086.58     53.31 o
  -5   2   1     8023.09     7600.29     81.86 o
  -4   2   1      348.16      677.74     26.85 o
  -3   2   1    15283.75    15086.32    248.53 o
  -2   2   1     1264.18     1721.58     47.63 o
  -1   2   1      735.29     1000.28     53.62 o
   0   2   1      799.38      870.14     22.45 o
   1   2   1     6678.91     6869.09     50.46 o
   2   2   1    16120.35    13146.57    163.30 o
   3   2   1     6720.79     5929.03    147.60 o
   4   2   1      216.18      397.74     33.67 o
   5   2   1      568.59      699.25     31.08 o
   6   2   1     3877.43     3908.36     65.44 o
   7   2   1      746.50      639.33     36.11 o
   8   2   1     3931.27     3530.63    107.19 o
   9   2   1      735.29      750.76     43.45 o
  10   2   1      625.34      635.94     60.06 o
  11   2   1      875.09      809.87     86.57 o
  12   2   1      198.14      162.07     85.24 o
  13   2   1     1338.23     1466.34    110.82 o
  14   2   1        0.02      -44.68    107.37 o
  15   2   1     1182.11     1095.11    132.91 o
  16   2   1      226.91      252.51    134.75 o
  17   2   1      367.93      404.45    146.73 o
  18   2   1      389.39      379.23    153.22 o
 -18   3   1     1093.21     1403.78    208.45 o
 -17   3   1      515.14      629.01    142.98 o
 -16   3   1     1315.52     1438.42    144.94 o
 -15   3   1      981.80     1221.97    128.48 o
 -14   3   1      907.18      905.86    112.12 o
 -13   3   1     2655.71     3060.00    126.52 o
 -12   3   1       52.49        8.83     66.53 o
 -11   3   1     4796.88     5158.84    428.55 o
 -10   3   1      141.92      198.05     61.11 o
  -9   3   1     5573.62     5901.91    132.45 o
  -8   3   1     2873.98     2533.44     88.48 o
  -7   3   1     6514.71     6785.52    207.05 o
  -6   3   1    17548.82    16610.68    396.07 o
  -5   3   1     1618.22     1770.76     60.45 o
  -4   3   1     3072.37     3366.18    110.77 o
  -3   3   1     1949.57     1896.84     61.02 o
  -2   3   1    16287.55    15724.77    199.82 o
  -1   3   1      745.18      739.92     34.03 o
   0   3   1     8195.31     7566.10     86.73 o
   1   3   1     6184.32     6137.64    113.59 o
   2   3   1      691.17      680.61     26.59 o
   3   3   1     7381.90     6665.82    124.60 o
   4   3   1     3688.50     3704.26     94.83 o
   5   3   1    10325.80    10419.54     78.52 o
   6   3   1       80.71      138.31     28.39 o
   7   3   1     3157.06     3095.79    135.12 o
   8   3   1     1346.45     1403.78     51.18 o
   9   3   1     4109.11     4326.07    249.31 o
  10   3   1     5816.96     6159.77    429.31 o
  11   3   1     2057.31     1370.71    126.02 o
  12   3   1     3214.11     3655.75    135.31 o
  13   3   1      115.67      148.31    103.22 o
  14   3   1     1199.59     1341.84    128.49 o
  15   3   1       15.71      -73.57    123.13 o
  16   3   1     1202.40     1221.88    148.42 o
  17   3   1      461.54      577.42    148.61 o
  18   3   1      469.48      485.47    159.83 o
 -18   4   1      241.14      324.43    164.61 o
 -17   4   1     1485.78     1398.16    154.94 o
 -16   4   1     1310.20     1459.91    145.80 o
 -15   4   1     1300.50     1350.42    137.52 o
 -14   4   1     3098.19     3045.79    356.73 o
 -13   4   1      257.98      241.63     85.60 o
 -12   4   1     3542.81     3648.15    182.43 o
 -11   4   1        6.45      -14.45     73.09 o
 -10   4   1    15766.51    14591.86    228.90 o
  -9   4   1     3572.74     3398.75    320.62 o
  -8   4   1    11496.39    12393.61    246.26 o
  -7   4   1     2606.54     2685.96     57.08 o
  -6   4   1     6603.27     7155.45    129.28 o
  -5   4   1    32695.67    34189.26    212.90 o
  -4   4   1      783.53      868.81     35.46 o
  -3   4   1    18884.08    18261.72    130.57 o
  -2   4   1      146.48      162.97     17.35 o
  -1   4   1     4970.84     5735.36     66.78 o
   0   4   1     3667.33     3765.27     64.38 o
   1   4   1    13401.79    13403.67    194.76 o
   2   4   1     8378.76     7934.24     91.01 o
   3   4   1     3677.47     3655.81     76.25 o
   4   4   1    16381.81    16508.62    231.62 o
   5   4   1      446.01      539.94     32.26 o
   6   4   1     8716.43     9931.98    254.63 o
   7   4   1     1140.11     1146.10     45.27 o
   8   4   1    15606.17    16175.70    311.67 o
   9   4   1     5456.48     5496.64    226.48 o
  10   4   1     2815.66     2325.02     74.20 o
  11   4   1     4033.09     4320.77    239.73 o
  12   4   1      623.69      560.48     78.67 o
  13   4   1     6954.23     8132.26    496.33 o
  14   4   1        0.19     -134.93    134.93 o
  15   4   1     2058.71     2266.82    146.66 o
  16   4   1      233.00      250.39    140.81 o
  17   4   1      854.71      896.86    158.65 o
 -18   5   1     2228.66     2664.96    313.84 o
 -17   5   1      590.38      575.14    146.36 o
 -16   5   1     1243.63     1220.75    177.51 o
 -15   5   1     1579.46     1622.93    142.42 o
 -14   5   1      810.34      636.82     85.35 o
 -13   5   1     8138.62     7450.59    243.55 o
 -12   5   1       21.81       60.18     86.76 o
 -11   5   1     9416.28     8805.35    376.93 o
 -10   5   1      266.23      274.10     70.01 o
  -9   5   1     7904.15     7927.91    117.14 o
  -8   5   1     5551.62     5301.38     77.54 o
  -7   5   1    10238.31     9302.01    104.68 o
  -6   5   1    26093.24    25697.58    806.14 o
  -5   5   1     2792.75     2653.97     47.98 o
  -4   5   1     9026.26    10152.13    227.57 o
  -3   5   1        4.13       -5.94     20.32 o
  -2   5   1    29237.40    30140.90    286.98 o
  -1   5   1     2196.13     2098.23     41.53 o
   0   5   1    29172.55    27974.92    306.12 o
   1   5   1    11579.67    12459.58    275.17 o
   2   5   1     1213.90     1345.71     54.78 o
   3   5   1    19133.35    18741.95    231.55 o
   4   5   1     2332.13     2394.82     61.74 o
   5   5   1    22176.05    20881.04    804.97 o
   6   5   1      605.94      606.17     42.94 o
   7   5   1    11383.13    12302.29    571.59 o
   8   5   1     2151.65     2361.21    129.34 o
   9   5   1     8236.41     8359.09    123.38 o
  10   5   1     7881.80     7888.85    194.26 o
  11   5   1     2342.20     2159.70     95.52 o
  12   5   1     6767.20     7319.29    183.84 o
  13   5   1      134.77       71.90    109.87 o
  14   5   1     3579.18     3569.98    203.16 o
  15   5   1       24.26       25.28    124.55 o
  16   5   1     3476.89     3925.96    208.07 o
  17   5   1      680.13      691.05    188.15 o
 -17   6   1     2602.90     3212.41    359.89 o
 -16   6   1     1413.84     1571.23    188.72 o
 -15   6   1     2058.61     2307.19    334.35 o
 -14   6   1     4798.03     4331.30    473.38 o
 -13   6   1      222.40      191.58     81.18 o
 -12   6   1     5757.24     5202.87    195.47 o
 -11   6   1       30.83       20.59     68.52 o
 -10   6   1    18244.62    16144.72    200.54 o
  -9   6   1     4213.22     4541.58    124.56 o
  -8   6   1     7454.26     7776.05    307.99 o
  -7   6   1     1993.61     1849.97     56.77 o
  -6   6   1     4164.59     4141.09    138.37 o
  -5   6   1    21833.19    23549.91    894.22 o
  -4   6   1      491.35      493.40     47.41 o
  -3   6   1    28216.60    28090.51    515.14 o
  -2   6   1      973.50      901.54     44.53 o
  -1   6   1    20662.03    21918.46    186.61 o
   0   6   1     3196.24     3136.50     80.65 o
   1   6   1    16663.71    15749.65    186.46 o
   2   6   1    15774.54    15524.73    153.63 o
   3   6   1     4543.36     4381.73     82.58 o
   4   6   1    21234.23    22720.22    195.57 o
   5   6   1      194.80      162.53     33.39 o
   6   6   1    13702.36    13699.26    571.52 o
   7   6   1       59.12       82.17     44.61 o
   8   6   1    17028.22    17573.91    930.31 o
   9   6   1     3831.02     3431.99    232.58 o
  10   6   1     2519.27     2653.49    241.59 o
  11   6   1     3806.28     3273.03    137.49 o
  12   6   1     1321.19     1309.55    169.20 o
  13   6   1     7839.96     9670.71    400.82 o
  14   6   1       36.84       29.18    150.19 o
  15   6   1     3749.33     4567.13    310.47 o
  16   6   1      409.02      445.22    185.40 o
 -16   7   1     1531.48     1905.25    467.89 o
 -15   7   1     1548.51     1403.16    196.43 o
 -14   7   1     1419.78     1213.92    153.22 o
 -13   7   1     7599.39     6521.00    240.19 o
 -12   7   1      838.86      773.74    102.10 o
 -11   7   1     9289.10     8840.05    286.52 o
 -10   7   1      145.22      208.60     79.88 o
  -9   7   1     8134.91     7930.16    364.75 o
  -8   7   1     6696.11     7849.88    178.51 o
  -7   7   1    11112.27    11885.18    654.20 o
  -6   7   1    17119.18    15211.14   1034.60 o
  -5   7   1     1015.65     1200.01     65.14 o
  -4   7   1     8963.23     8999.53    200.72 o
  -3   7   1       22.62       60.07     48.08 o
  -2   7   1    32871.43    35375.14    237.70 o
  -1   7   1     8112.95     8565.49    222.28 o
   0   7   1    25356.00    27850.58    545.72 o
   1   7   1     8017.87     9030.91    436.29 o
   2   7   1     3269.10     3582.38    122.99 o
   3   7   1    11020.73    10367.70    222.65 o
   4   7   1     5032.94     4910.96    137.62 o
   5   7   1    32618.46    34933.61   1149.84 o
   6   7   1       79.35      124.47     55.73 o
   7   7   1     7971.18     8286.78    156.17 o
   8   7   1      913.45      859.31     74.68 o
   9   7   1     7939.14     8352.28    557.90 o
  10   7   1     6131.27     6166.77    298.72 o
  11   7   1     3771.58     3626.24    133.49 o
  12   7   1     5449.60     4275.89    333.27 o
  13   7   1        7.42       44.19    150.56 o
  14   7   1     3803.32     4405.35    264.33 o
  15   7   1      298.33      253.89    171.78 o
  16   7   1     3216.51     3264.58    367.39 o
 -16   8   1     1922.15     2114.46    701.18 o
 -15   8   1     1130.38     1365.92    435.19 o
 -14   8   1     3466.23     2764.73    185.25 o
 -13   8   1      567.34      488.23    111.77 o
 -12   8   1     4997.37     4836.62    227.96 o
 -11   8   1       57.31      111.01     95.80 o
 -10   8   1    11404.22    12862.54    944.02 o
  -9   8   1     4765.20     5265.94    368.91 o
  -8   8   1     5627.45     6230.83    293.24 o
  -7   8   1     6279.11     6363.62    385.22 o
  -6   8   1     5251.33     6084.99    182.89 o
  -5   8   1    13806.97    16949.27    296.52 o
  -4   8   1     1092.74     1217.78     73.73 o
  -3   8   1    32499.88    33934.13    317.44 o
  -2   8   1     4168.73     4586.09    142.42 o
  -1   8   1    14056.54    11895.53    992.86 o
   0   8   1     7563.90     8393.23    204.65 o
   1   8   1    24403.61    25447.54   1196.06 o
   2   8   1    22898.72    25221.43    924.25 o
   3   8   1     8936.08     9905.99    309.56 o
   4   8   1    15220.05    16610.71    388.47 o
   5   8   1      256.80      340.17     64.49 o
   6   8   1    17791.67    18150.19    587.07 o
   7   8   1     1495.45     1788.67    103.07 o
   8   8   1    12613.23    13294.58    898.76 o
   9   8   1     3036.86     3031.41    175.98 o
  10   8   1     2907.72     2804.04    158.56 o
  11   8   1     3042.65     2631.44    134.27 o
  12   8   1     1444.24     1197.63    182.98 o
  13   8   1     6443.73     6813.88   1333.41 o
  14   8   1       15.98       95.62    174.41 o
  15   8   1     3420.33     3381.95    432.83 o
 -15   9   1     1850.29     1997.70    564.43 o
 -14   9   1      670.82      666.87    149.98 o
 -13   9   1     7113.47     6151.37    222.31 o
 -12   9   1        2.77      103.11    107.80 o
 -11   9   1     7206.90     7311.45    220.42 o
 -10   9   1      749.87      769.83    102.21 o
  -9   9   1     3574.58     3901.80    217.06 o
  -8   9   1     4406.25     5138.06    186.35 o
  -7   9   1     7463.49     8067.17    177.12 o
  -6   9   1    13487.63    14455.45    199.40 o
  -5   9   1     2390.50     2614.79     91.09 o
  -4   9   1     6730.12     6596.05    533.20 o
  -3   9   1      118.50      240.80     74.21 o
  -2   9   1    29572.22    32417.85   1146.87 o
  -1   9   1     5477.04     6111.55    337.47 o
   0   9   1    23886.92    26532.94    453.33 o
   1   9   1    10126.25    11756.74    453.14 o
   2   9   1     4409.20     4550.92    169.84 o
   3   9   1    16906.05    17274.57    286.00 o
   4   9   1     2191.68     2306.48     86.38 o
   5   9   1    28333.78    30119.30    639.92 o
   6   9   1      215.91      311.84     75.01 o
   7   9   1     6161.65     6818.69    156.58 o
   8   9   1     1541.85     1659.44    168.97 o
   9   9   1     3950.34     4020.56    299.74 o
  10   9   1     5598.50     6060.75    518.85 o
  11   9   1     2975.05     3126.18    152.45 o
  12   9   1     4354.52     3444.75    188.48 o
  13   9   1      228.78      335.38    169.83 o
  14   9   1     3009.19     2699.08    542.03 o
 -13  10   1      202.63      323.03    121.19 o
 -12  10   1     4948.31     4124.45    203.46 o
 -11  10   1       74.31      225.25    107.94 o
 -10  10   1     8739.72     7960.39    438.82 o
  -9  10   1     2051.55     2109.51    139.10 o
  -8  10   1     5823.82     6179.17    267.04 o
  -7  10   1     2936.26     3211.25    198.04 o
  -6  10   1     1761.72     2019.21    177.41 o
  -5  10   1     9840.43    10376.11    292.33 o
  -4  10   1     1315.90     1673.51    102.09 o
  -3  10   1    19465.77    20994.96    231.89 o
  -2  10   1       53.39      173.60    122.35 o
  -1  10   1     5782.12     6334.49    192.09 o
   0  10   1      515.20      759.71    117.80 o
   1  10   1    10841.22    12874.18    318.41 o
   2  10   1    15319.77    16961.14    225.49 o
   3  10   1      603.26      765.11     96.82 o
   4  10   1     9523.23    10472.28    167.29 o
   5  10   1       63.56      104.66     92.27 o
   6  10   1     8601.23     8180.10    200.48 o
   7  10   1      671.66      730.49     91.48 o
   8  10   1     6581.65     5976.19    336.35 o
   9  10   1     3383.89     3052.11    167.37 o
  10  10   1     2065.79     2101.49    137.60 o
  11  10   1     3468.28     3303.53    280.09 o
  12  10   1      913.15      813.42    185.19 o
  13  10   1     4181.23     3541.05    603.79 o
 -12  11   1        3.42      269.60    172.02 o
 -11  11   1     4629.89     4269.28    418.94 o
 -10  11   1      191.36      182.11    135.55 o
  -9  11   1     4202.55     4635.91    226.80 o
  -8  11   1     2928.09     3423.85    162.01 o
  -7  11   1     5903.56     6027.27    290.06 o
  -6  11   1     9685.40     9693.42    256.46 o
  -5  11   1      829.45      937.09    106.50 o
  -4  11   1     4209.82     4403.67    154.73 o
  -3  11   1       95.33      304.99    112.62 o
  -2  11   1    10096.89    11323.51    461.02 o
  -1  11   1      571.41      933.69    164.98 o
   0  11   1     7315.76     7837.24    354.53 o
   1  11   1     1550.27     1972.51    131.42 o
   2  11   1      868.30      841.27    117.06 o
   3  11   1     4377.02     4621.75    255.46 o
   4  11   1      519.00      704.51    108.42 o
   5  11   1     9413.33     9784.35    178.23 o
   6  11   1       75.73       93.17    117.63 o
   7  11   1     4334.55     4234.30    266.08 o
   8  11   1      774.30      746.89    132.38 o
   9  11   1     4331.57     3933.59    282.06 o
  10  11   1     3354.01     2805.34    179.77 o
  11  11   1     2040.84     1968.75    159.22 o
 -10  12   1     4522.43     3993.47    415.13 o
  -9  12   1     2095.88     2047.18    349.87 o
  -8  12   1     2666.04     2341.18    186.15 o
  -7  12   1     2776.40     2553.19    202.39 o
  -6  12   1     1826.11     2024.82    158.54 o
  -5  12   1     5922.03     6167.39    192.16 o
  -4  12   1      477.31      312.49    126.62 o
  -3  12   1     7873.00     7990.15    192.44 o
  -2  12   1      553.59      720.20    148.35 o
  -1  12   1     2888.89     3231.44    195.85 o
   0  12   1      994.10      909.16    140.42 o
   1  12   1     5496.95     5219.81    210.10 o
   2  12   1     5190.92     5522.29    307.42 o
   3  12   1     1245.83     1219.36    126.23 o
   4  12   1     2938.50     3002.16    141.50 o
   5  12   1        9.79        8.66    136.39 o
   6  12   1     5082.27     4882.37    209.23 o
   7  12   1      331.66      420.05    143.25 o
   8  12   1     6016.59     6156.94    262.20 o
   9  12   1     1427.76     1394.40    158.51 o
  -8  13   1     1350.27     1365.84    187.91 o
  -7  13   1     2157.30     2108.91    200.01 o
  -6  13   1     3849.65     3704.71    418.01 o
  -5  13   1      333.70      406.45    176.94 o
  -4  13   1     2739.99     2923.59    180.06 o
  -3  13   1        1.96      143.60    127.45 o
  -2  13   1     5314.01     5607.09    404.44 o
  -1  13   1     1354.17     1506.18    157.12 o
   0  13   1     3971.36     4304.45    409.56 o
   1  13   1     1890.86     1728.64    197.63 o
   2  13   1     1043.08      830.93    157.52 o
   3  13   1     2432.01     2227.19    172.65 o
   4  13   1      647.19      448.62    153.18 o
   5  13   1     5646.70     5421.11    259.58 o
   6  13   1       37.86       95.34    155.25 o
   7  13   1     2376.30     1846.44    174.78 o
  -4  14   1        7.67      242.90    166.97 o
  -3  14   1     3632.28     2825.56    230.01 o
  -2  14   1      218.27      344.01    145.28 o
  -1  14   1     1332.25     1287.04    156.38 o
   0  14   1      457.67      298.63    140.65 o
   1  14   1     1849.65     1879.67    207.02 o
   2  14   1     2324.11     2083.81    176.77 o
   3  14   1      651.96      444.06    195.67 o
 -19   0   2     4098.70     4689.46    361.59 o
 -18   0   2     2431.43     2449.70    227.82 o
 -17   0   2     4761.13     5967.82    435.40 o
 -16   0   2      231.42      395.29    172.84 o
 -15   0   2    11897.26    14154.96    997.63 o
 -14   0   2     1538.18     1782.29    189.70 o
 -13   0   2    22375.42    28017.76   1479.75 o
 -12   0   2     3757.27     4746.23    421.99 o
 -11   0   2     6924.42     6912.79    170.99 o
 -10   0   2     9008.49    10187.46    183.02 o
  -9   0   2     1256.04     1271.13     84.69 o
  -8   0   2    42839.23    45558.99    311.60 o
  -7   0   2     3296.07     3709.51    191.59 o
  -6   0   2    51083.18    50644.76    413.61 o
  -5   0   2     2507.90     2194.44     86.51 o
  -4   0   2     1600.99     1486.22    119.04 o
  -3   0   2    33399.29    31370.42    350.15 o
  -2   0   2    88174.18    57824.62    209.03 o
  -1   0   2    64703.02    33108.41   9946.39 o
   0   0   2    13531.63    13190.93   1734.15 o
   1   0   2    61699.11    50020.45   1828.59 o
   2   0   2     1913.18     2510.52    287.08 o
   3   0   2   564464.00   360468.97   2759.91 o
   4   0   2    60882.54    55786.46   2774.50 o
   5   0   2   100258.98    88815.30    806.13 o
   6   0   2    17324.06    18461.26    313.59 o
   7   0   2     8308.21    10116.36   1407.25 o
   8   0   2    19833.79    20940.67    481.18 o
   9   0   2     6892.16     7615.00    164.09 o
  10   0   2    21185.72    26029.36    465.24 o
  11   0   2      385.18      503.45    110.97 o
  12   0   2     7337.50     8619.68    317.40 o
  13   0   2     2370.20     2539.87    162.57 o
  14   0   2     7918.00     9964.62    255.13 o
  15   0   2     3764.83     4263.09    214.54 o
  16   0   2     4660.30     4806.76    232.40 o
  17   0   2     2782.70     3625.81    248.19 o
  18   0   2      336.94      334.32    215.86 o
 -19   1   2     3299.07     3513.18    187.34 o
 -18   1   2     3938.86     4793.38    375.26 o
 -17   1   2     1511.51     1788.52    147.75 o
 -16   1   2    12948.44    17380.31    386.65 o
 -15   1   2       61.74      228.82    109.88 o
 -14   1   2    11096.44    13025.58    191.43 o
 -13   1   2      227.39      230.53     91.50 o
 -12   1   2    14366.84    18261.81    225.30 o
 -11   1   2    12431.97    15247.43    197.29 o
 -10   1   2    11641.77    13963.66    177.86 o
  -9   1   2    25868.84    28571.09    272.46 o
  -8   1   2     3265.16     3009.29     81.79 o
  -7   1   2    28014.77    29216.47    223.90 o
  -6   1   2      302.02      393.71     32.46 o
  -5   1   2   101116.05    94767.94    736.15 o
  -4   1   2    28316.04    25773.88    128.00 o
  -3   1   2    20715.24    17652.54    215.85 o
  -2   1   2     1631.57     1241.42     27.84 o
  -1   1   2    31532.41    27407.27    426.71 o
   0   1   2    83673.41    68040.20    572.86 o
   1   1   2    30641.28    26024.77    467.86 o
   2   1   2   203198.25   148383.02    759.64 o
   3   1   2     2897.59     2424.60     88.24 o
   4   1   2    70012.69    69221.83   1616.89 o
   5   1   2    10251.07    11203.26    142.01 o
   6   1   2    23621.60    21169.24    170.30 o
   7   1   2    22529.71    21382.87    537.35 o
   8   1   2     8780.07     9613.09    313.42 o
   9   1   2    16227.29    16778.01    188.14 o
  10   1   2     1256.72     1315.33     71.11 o
  11   1   2    18982.53    22221.38    234.17 o
  12   1   2      174.18      309.22     85.90 o
  13   1   2    12965.83    16624.94    238.84 o
  14   1   2     3399.03     4167.46    143.25 o
  15   1   2     3009.07     3303.99    144.37 o
  16   1   2     2360.10     2762.45    154.81 o
  17   1   2     2054.97     2462.24    164.69 o
  18   1   2     3525.37     3887.61    212.33 o
 -19   2   2     3325.55     3662.21    269.70 o
 -18   2   2     2024.43     2264.15    186.11 o
 -17   2   2     4680.04     5270.52    203.72 o
 -16   2   2      558.03     1078.75    168.59 o
 -15   2   2    10173.77    11527.53    274.79 o
 -14   2   2      130.28      273.85     97.78 o
 -13   2   2    20361.20    24339.30    322.79 o
 -12   2   2     2740.89     3147.33    108.78 o
 -11   2   2    13048.97    14943.71    198.30 o
 -10   2   2    12142.78    13753.11    223.08 o
  -9   2   2    15166.62    15772.09    198.67 o
  -8   2   2    54348.47    53330.87    540.73 o
  -7   2   2     2863.62     2985.34     62.37 o
  -6   2   2    31315.14    31482.62    238.46 o
  -5   2   2      785.27      934.35     32.72 o
  -4   2   2    27588.50    26037.75    368.13 o
  -3   2   2    38390.87    38161.81    519.98 o
  -2   2   2   188285.00   147216.13   2612.28 o
  -1   2   2    59388.86    56952.00    337.98 o
   0   2   2     7292.36     7958.21    107.93 o
   1   2   2     2254.40     2895.46     37.38 o
   2   2   2      896.83      927.66     24.80 o
   3   2   2    46904.36    40650.32    283.03 o
   4   2   2      442.56      425.12     35.84 o
   5   2   2    44142.11    40257.06    301.93 o
   6   2   2     3501.52     3841.84    139.63 o
   7   2   2     9061.64     9555.53    310.78 o
   8   2   2    20564.98    19035.69    809.09 o
   9   2   2     4104.02     3523.10    239.50 o
  10   2   2    25817.28    26591.04   1248.05 o
  11   2   2      219.57      411.92     96.40 o
  12   2   2     9162.80     9783.24    186.10 o
  13   2   2      388.48      514.87    101.40 o
  14   2   2     9230.17    10756.12    270.76 o
  15   2   2     4036.52     4731.51    210.32 o
  16   2   2     2820.20     3241.98    181.60 o
  17   2   2     3666.44     3993.89    180.94 o
 -19   3   2     1566.57     1895.64    249.36 o
 -18   3   2     2334.69     2792.89    252.83 o
 -17   3   2     1601.75     1733.86    175.36 o
 -16   3   2     9339.28    10318.30    237.75 o
 -15   3   2       94.19      291.69    134.51 o
 -14   3   2     5818.15     5923.83    176.94 o
 -13   3   2      349.46      314.69     83.41 o
 -12   3   2    15611.08    15951.32    269.00 o
 -11   3   2     9480.48    10131.62    208.91 o
 -10   3   2    15478.62    17487.42    240.15 o
  -9   3   2    34241.72    35290.50    887.22 o
  -8   3   2    10552.40    10570.93    172.65 o
  -7   3   2    35416.76    39446.34    350.11 o
  -6   3   2        0.75       40.20     32.16 o
  -5   3   2    33440.00    32419.18    180.63 o
  -4   3   2    17576.32    17914.26    105.54 o
  -3   3   2    21960.29    20253.55    200.47 o
  -2   3   2      552.14      558.07     43.63 o
  -1   3   2     5810.95     6049.90    130.63 o
   0   3   2    67985.63    62080.27   1192.53 o
   1   3   2    14393.46    12949.82    146.83 o
   2   3   2    56226.16    50538.87    450.83 o
   3   3   2     2646.97     2826.48     46.23 o
   4   3   2    15915.63    17394.17    213.99 o
   5   3   2     4024.57     4184.18     85.69 o
   6   3   2    26175.85    25426.38    173.71 o
   7   3   2    16113.67    15698.92    131.96 o
   8   3   2     4683.54     4998.00    100.78 o
   9   3   2    13227.19    12877.55    287.23 o
  10   3   2     2200.48     2073.80    111.07 o
  11   3   2    13834.99    15327.43    826.11 o
  12   3   2       50.23       70.55     93.10 o
  13   3   2    13560.55    14254.17    255.63 o
  14   3   2     2861.12     3272.31    259.48 o
  15   3   2     3082.16     3288.81    153.74 o
  16   3   2     2891.60     3163.57    167.26 o
  17   3   2     1038.34      911.83    155.61 o
 -18   4   2      498.26      326.84    168.49 o
 -17   4   2     2953.10     2974.40    194.13 o
 -16   4   2       49.12      171.14    126.10 o
 -15   4   2     5694.66     6329.94    222.22 o
 -14   4   2      408.04      367.37     94.89 o
 -13   4   2    12914.09    13247.10    272.27 o
 -12   4   2     3570.28     3738.34    407.28 o
 -11   4   2     5433.33     5961.78    145.17 o
 -10   4   2     4674.92     5211.81    129.82 o
  -9   4   2     7001.57     7436.41    113.37 o
  -8   4   2    49279.54    49978.05    482.23 o
  -7   4   2       26.39       52.50     46.11 o
  -6   4   2    36747.76    36802.64    265.28 o
  -5   4   2       45.30      127.58     42.58 o
  -4   4   2    31844.54    34820.30    214.88 o
  -3   4   2    17701.79    17507.78    157.95 o
  -2   4   2    30499.13    30474.51    162.57 o
  -1   4   2    28321.98    29077.37    364.71 o
   0   4   2     4232.04     4630.36     70.39 o
   1   4   2    12554.62    12295.44     97.95 o
   2   4   2      293.12      355.76     43.80 o
   3   4   2    28938.62    28069.70    206.32 o
   4   4   2      354.99      368.25     38.19 o
   5   4   2    20935.90    17296.91    232.45 o
   6   4   2    12328.75    12471.76    151.21 o
   7   4   2     1796.46     2112.62     57.08 o
   8   4   2    15853.15    17318.96    169.92 o
   9   4   2     5567.58     5454.62    120.86 o
  10   4   2    21002.16    22797.03    540.95 o
  11   4   2       11.36       38.12     87.01 o
  12   4   2     6900.75     7612.09    407.83 o
  13   4   2      637.72      671.86    116.87 o
  14   4   2     7423.40     7720.39    486.56 o
  15   4   2     3352.74     3412.35    163.21 o
  16   4   2     1797.07     1828.52    158.19 o
  17   4   2     2296.90     2512.50    176.55 o
 -18   5   2     1500.38     1778.38    305.00 o
 -17   5   2      219.95      352.65    166.70 o
 -16   5   2     5685.69     6249.32    734.73 o
 -15   5   2       15.45       52.07    139.44 o
 -14   5   2     4062.37     3345.40    172.04 o
 -13   5   2       61.81      -63.01    113.84 o
 -12   5   2     5554.88     6133.03    317.52 o
 -11   5   2     5843.23     4922.91    159.69 o
 -10   5   2     5454.16     5722.13    131.36 o
  -9   5   2    11587.30    11983.70    194.90 o
  -8   5   2     1533.51     1503.15     47.98 o
  -7   5   2    17920.84    19257.69    249.25 o
  -6   5   2      102.35      147.33     37.11 o
  -5   5   2    41006.04    43442.73    347.96 o
  -4   5   2     6916.11     7160.11     84.82 o
  -3   5   2    20977.75    20650.16    145.66 o
  -2   5   2    11298.87    11577.37    227.94 o
  -1   5   2    10810.48    12188.32     94.61 o
   0   5   2    24760.94    24414.67    337.12 o
   1   5   2     3175.32     2468.69     80.52 o
   2   5   2    15229.34    14874.94    170.82 o
   3   5   2      144.40      129.58     22.05 o
   4   5   2     1889.83     2056.65     66.26 o
   5   5   2      208.64      193.77     35.70 o
   6   5   2    14696.46    14325.19    424.05 o
   7   5   2    11890.21    11753.35    377.80 o
   8   5   2     4730.37     4403.09    110.78 o
   9   5   2     9245.34     9155.94    119.30 o
  10   5   2      147.14      212.42     62.33 o
  11   5   2    11796.93    13324.99    823.68 o
  12   5   2      219.39      225.14    122.05 o
  13   5   2     6308.48     6617.65    690.81 o
  14   5   2     1019.08     1105.97    149.20 o
  15   5   2     1211.37     1402.92    218.33 o
  16   5   2     1062.66     1296.75    245.92 o
 -17   6   2     1248.24     1699.23    325.47 o
 -16   6   2      236.27      551.85    352.19 o
 -15   6   2     2755.18     2410.91    259.12 o
 -14   6   2        5.86      118.78    104.86 o
 -13   6   2     7186.08     7492.80    209.62 o
 -12   6   2     1433.75     1234.44     87.75 o
 -11   6   2     1980.58     1967.84     93.30 o
 -10   6   2     1165.89     1226.06     73.92 o
  -9   6   2     3037.95     3320.47     95.52 o
  -8   6   2    11979.63    12682.18    396.28 o
  -7   6   2      365.36      406.77     41.80 o
  -6   6   2     7466.74     7042.26    249.99 o
  -5   6   2      145.71      178.42     30.59 o
  -4   6   2     8927.17    10061.57    129.13 o
  -3   6   2     8868.81     9426.21    221.90 o
  -2   6   2     7948.17     7648.59    141.69 o
  -1   6   2    19166.92    19767.97    191.75 o
   0   6   2      287.93      310.03     45.52 o
   1   6   2     4567.37     4607.82     95.46 o
   2   6   2       18.93       31.02     46.78 o
   3   6   2    11049.00    10755.84    220.43 o
   4   6   2       38.42       35.57     26.81 o
   5   6   2    14841.66    13701.29    153.22 o
   6   6   2      713.25      644.85     56.48 o
   7   6   2     4479.68     4544.98    266.24 o
   8   6   2     3092.24     3328.70    114.62 o
   9   6   2     3160.21     2912.85    105.27 o
  10   6   2     5940.56     5308.05    138.75 o
  11   6   2       24.22       24.51     94.32 o
  12   6   2     1528.98     1491.08    145.19 o
  13   6   2       58.92      -32.82    164.34 o
  14   6   2     2156.43     2793.32    241.12 o
  15   6   2      711.92      655.91    172.58 o
  16   6   2      788.31      719.47    190.17 o
 -17   7   2      416.52      554.41    235.50 o
 -16   7   2     1474.73     1970.15    612.63 o
 -15   7   2        2.17      194.77    163.14 o
 -14   7   2     1781.78     1556.02    133.97 o
 -13   7   2      343.89      462.18    124.40 o
 -12   7   2     2164.70     2233.93    127.60 o
 -11   7   2     1322.35     1488.31    102.33 o
 -10   7   2     2779.69     3206.31    121.83 o
  -9   7   2     2097.53     2118.08    142.79 o
  -8   7   2       23.25       19.43     54.66 o
  -7   7   2     2251.48     2155.84    131.62 o
  -6   7   2       40.50       64.67     40.69 o
  -5   7   2     7445.08     8041.72    105.48 o
  -4   7   2     2208.51     2049.90     92.33 o
  -3   7   2      881.76      654.22     49.58 o
  -2   7   2      587.32      667.59     53.23 o
  -1   7   2     1865.09     1975.39    105.46 o
   0   7   2     8803.53     9369.25    166.13 o
   1   7   2      924.10     1001.33     73.02 o
   2   7   2     9738.88     9948.08    144.27 o
   3   7   2        8.52      -71.49     71.49 o
   4   7   2     1515.19     1306.06     70.77 o
   5   7   2       66.47       31.86     61.07 o
   6   7   2     4814.02     5045.65    117.85 o
   7   7   2     2322.18     2361.96     78.89 o
   8   7   2     2094.91     2263.85     91.67 o
   9   7   2      765.95      682.93     83.93 o
  10   7   2      469.52      506.76     85.09 o
  11   7   2     1762.11     1634.17    210.67 o
  12   7   2        0.04      -28.71    149.01 o
  13   7   2     1349.46     1337.28    159.91 o
  14   7   2      148.01      110.02    169.50 o
  15   7   2      482.37      446.53    171.94 o
 -16   8   2       26.90      286.79    287.27 o
 -15   8   2      514.00      498.03    155.63 o
 -14   8   2      160.03      149.96    124.55 o
 -13   8   2     1402.25     1225.07    130.48 o
 -12   8   2     1460.38     1375.35    123.98 o
 -11   8   2       66.77      174.54     89.84 o
 -10   8   2      504.13      569.96     86.31 o
  -9   8   2        7.21       22.60     78.23 o
  -8   8   2      676.93      876.93    107.47 o
  -7   8   2       62.85        1.73     63.81 o
  -6   8   2     1676.08     1807.17     84.59 o
  -5   8   2       56.50        3.62     54.31 o
  -4   8   2     2960.21     3347.13    123.96 o
  -3   8   2     2049.91     2138.89    145.42 o
  -2   8   2     3291.32     3178.56    180.83 o
  -1   8   2     2805.13     2898.85    129.73 o
   0   8   2      310.31      264.05     70.06 o
   1   8   2      115.25      106.20     73.82 o
   2   8   2      115.84       32.26     68.16 o
   3   8   2     3518.53     3741.37    102.26 o
   4   8   2      194.75      192.23     74.21 o
   5   8   2     1791.03     1810.03     90.93 o
   6   8   2      446.77      428.52     68.65 o
   7   8   2      680.29      674.82     74.61 o
   8   8   2     1220.91     1051.11     87.96 o
   9   8   2      315.30      253.13     83.12 o
  10   8   2     1796.08     1479.27    156.92 o
  11   8   2       69.38       81.53    107.50 o
  12   8   2      424.71      425.59    160.60 o
  13   8   2        7.62       25.67    165.89 o
  14   8   2      388.83      345.09    170.24 o
 -15   9   2       50.09      -35.43    254.88 o
 -14   9   2       29.55      123.10    142.47 o
 -13   9   2      291.53      246.30    111.73 o
 -12   9   2       17.98      130.52    106.23 o
 -11   9   2      944.29      951.50    113.71 o
 -10   9   2       79.47      114.84     96.44 o
  -9   9   2      739.53      830.88     97.40 o
  -8   9   2       67.78       94.86     85.61 o
  -7   9   2      185.41      160.40     77.90 o
  -6   9   2      222.27      220.03     73.46 o
  -5   9   2      367.61      408.17     60.58 o
  -4   9   2      190.40      270.96     82.56 o
  -3   9   2      994.52      943.04    113.63 o
  -2   9   2      122.59      143.70    139.56 o
  -1   9   2      409.28      318.24    111.35 o
   0   9   2     1576.29     1608.89    100.35 o
   1   9   2       83.99       57.39     86.36 o
   2   9   2     1874.01     1704.66     96.70 o
   3   9   2      378.32      354.57     88.54 o
   4   9   2     1631.80     1530.39     80.43 o
   5   9   2        1.09       14.33     70.82 o
   6   9   2     2750.58     3012.95     97.97 o
   7   9   2      124.67      108.70     74.67 o
   8   9   2       90.60       68.25     86.74 o
   9   9   2      412.19      207.65     91.03 o
  10   9   2       52.40       26.64     93.59 o
  11   9   2      222.47      191.87    112.62 o
  12   9   2        4.69      -45.09    161.52 o
  13   9   2       42.86       64.08    166.77 o
 -14  10   2       47.28       82.08    147.36 o
 -13  10   2        0.21      115.80    140.61 o
 -12  10   2      134.17      149.69    130.10 o
 -11  10   2      110.25      172.98    120.91 o
 -10  10   2       42.10       82.99    100.31 o
  -9  10   2      210.25      177.05    100.86 o
  -8  10   2       45.98       94.90    114.46 o
  -7  10   2       15.39       13.21    103.79 o
  -6  10   2       24.83      -14.75     99.72 o
  -5  10   2      306.05      308.29     85.10 o
  -4  10   2        1.57      108.40     81.53 o
  -3  10   2       21.09      190.93    130.87 o
  -2  10   2       32.98      119.72     98.19 o
  -1  10   2       42.79       17.18     97.36 o
   0  10   2       14.56      -24.77    103.07 o
   1  10   2       55.50      -86.59     86.59 o
   2  10   2        1.42      -17.70     88.03 o
   3  10   2      615.58      628.06     96.88 o
   4  10   2        0.63       72.45     92.79 o
   5  10   2      388.70      332.63     96.13 o
   6  10   2        4.87        7.68     94.17 o
   7  10   2        1.59       -8.76     85.32 o
   8  10   2        3.89       15.46     90.74 o
   9  10   2       33.18       45.38     95.29 o
  10  10   2       19.71       48.31     98.70 o
  11  10   2       22.94       37.95    161.43 o
  12  10   2       61.84      -57.35    175.48 o
 -12  11   2      127.24      109.49    168.61 o
 -11  11   2       88.04      178.76    158.03 o
 -10  11   2      142.61      260.98    158.63 o
  -9  11   2       28.33      -76.39    150.08 o
  -8  11   2      115.50      128.84    145.92 o
  -7  11   2        4.17      103.56    118.15 o
  -6  11   2        8.56       76.63    114.97 o
  -5  11   2      129.36      424.72    120.61 o
  -4  11   2       48.51      218.90     97.75 o
  -3  11   2      182.40      314.41    110.26 o
  -2  11   2      123.03      189.42    116.23 o
  -1  11   2        4.45      -19.33    110.05 o
   0  11   2      265.20      298.71    113.88 o
   1  11   2        4.34      -60.37     98.41 o
   2  11   2      399.12      415.72    103.67 o
   3  11   2       46.85       24.29    102.39 o
   4  11   2      839.69     1001.55    112.91 o
   5  11   2      206.01      179.70    103.66 o
   6  11   2      392.47      394.83    121.32 o
   7  11   2       24.27        1.10    122.65 o
   8  11   2       21.07        8.29    122.57 o
   9  11   2      126.29       24.74    127.12 o
  10  11   2      104.79       85.73    129.61 o
  11  11   2      116.34       15.85    262.92 o
 -10  12   2      125.90       94.30    176.04 o
  -9  12   2      262.13      142.97    177.09 o
  -8  12   2      494.12      616.46    238.43 o
  -7  12   2       35.29      110.10    157.83 o
  -6  12   2      654.06      800.95    165.69 o
  -5  12   2        9.36       66.50    140.60 o
  -4  12   2      579.05      657.85    113.96 o
  -3  12   2        5.32       45.70    108.96 o
  -2  12   2      848.80     1203.49    176.01 o
  -1  12   2      221.80      357.38    136.63 o
   0  12   2      307.16      166.52    153.43 o
   1  12   2      554.87      583.11    139.66 o
   2  12   2        0.48      -11.28    115.42 o
   3  12   2      976.88     1066.10    125.92 o
   4  12   2      136.53      150.96    113.17 o
   5  12   2      533.67      537.88    140.50 o
   6  12   2      274.79      282.90    140.99 o
   7  12   2       79.92       52.17    139.17 o
   8  12   2      318.61      389.48    142.05 o
   9  12   2        4.09       13.93    141.32 o
  -8  13   2      153.05      248.49    175.43 o
  -7  13   2      773.47      861.60    228.98 o
  -6  13   2       33.70      202.52    154.93 o
  -5  13   2     1854.65     2121.97    248.71 o
  -4  13   2        9.62       93.54    148.61 o
  -3  13   2      811.60     1111.30    134.04 o
  -2  13   2      201.53      371.78    127.84 o
  -1  13   2      255.38      314.00    148.13 o
   0  13   2      894.79      892.88    163.61 o
   1  13   2      185.54      162.63    145.98 o
   2  13   2      779.77      757.38    153.92 o
   3  13   2       14.36     -122.20    131.56 o
   4  13   2      296.59      339.43    151.19 o
   5  13   2      233.55      266.65    157.90 o
   6  13   2      293.73      437.12    156.54 o
  -4  14   2      569.91      664.58    164.30 o
  -3  14   2      290.38      390.23    163.87 o
  -2  14   2      551.37      694.65    149.92 o
  -1  14   2     1193.84     1364.41    203.55 o
   0  14   2       89.74       84.71    158.68 o
   1  14   2     1266.48     1163.57    168.57 o
   2  14   2        2.88       -0.17    159.74 o
 -19   1   3       84.02      194.29    148.72 o
 -18   1   3       54.88      219.88    139.25 o
 -17   1   3      368.13      677.14    135.14 o
 -16   1   3      101.39      158.53    123.45 o
 -15   1   3       68.01      109.40    105.79 o
 -14   1   3      603.27      578.04    101.23 o
 -13   1   3      585.40      543.77     91.21 o
 -12   1   3      977.24     1066.55     85.02 o
 -11   1   3     1379.44     1606.97     80.43 o
 -10   1   3     1722.43     1810.26     84.84 o
  -9   1   3       24.58       36.12     28.11 o
  -8   1   3     3646.17     4475.70     76.66 o
  -7   1   3       50.47       73.66     19.05 o
  -6   1   3     1372.17     1341.53     64.72 o
  -5   1   3      282.68      277.06     15.22 o
  -4   1   3      557.62      595.09     25.89 o
  -3   1   3     2027.15     1803.88     38.15 o
  -2   1   3     2042.07     2506.56     56.80 o
  -1   1   3      697.63     1253.20     21.10 o
   0   1   3     1352.75     1990.16     26.03 o
   1   1   3      801.26      845.44     28.36 o
   2   1   3     8549.13     7602.51    283.04 o
   3   1   3      247.05      264.73     19.79 o
   4   1   3     2014.50     2026.37     39.48 o
   5   1   3       42.33       59.76     17.58 o
   6   1   3      139.39      119.06     28.40 o
   7   1   3      250.84      189.33     57.67 o
   8   1   3     1575.31     1646.04     87.42 o
   9   1   3      143.19      150.34     33.74 o
  10   1   3      652.55      666.53     96.65 o
  11   1   3       12.48      -13.15     70.46 o
  12   1   3       24.76      -40.40     91.94 o
  13   1   3      126.64       33.53    121.89 o
  14   1   3        9.16     -101.09    111.55 o
  15   1   3      247.14      346.96    123.74 o
  16   1   3       10.01       60.28    130.67 o
  17   1   3      154.67      117.12    144.09 o
 -19   2   3      124.43      221.33    148.75 o
 -18   2   3      778.59     1164.48    173.09 o
 -17   2   3       12.54      137.34    130.35 o
 -16   2   3     1217.81     1495.02    132.19 o
 -15   2   3      163.56      146.69    107.57 o
 -14   2   3     1478.33     1562.92    112.03 o
 -13   2   3      953.52      899.93     97.25 o
 -12   2   3     2242.56     2615.58    115.73 o
 -11   2   3     5138.45     5409.20    330.16 o
 -10   2   3      189.29      212.90     57.23 o
  -9   2   3     2100.62     2169.47     88.07 o
  -8   2   3      218.05      250.74     45.30 o
  -7   2   3      965.12      983.91     58.02 o
  -6   2   3     4075.86     4122.91     97.06 o
  -5   2   3     2979.94     2718.80     50.32 o
  -4   2   3      141.02      153.87     17.66 o
  -3   2   3     1610.65     1757.90     49.61 o
  -2   2   3     8656.63     9451.42    132.22 o
  -1   2   3      154.32      461.86     23.57 o
   0   2   3    25388.27    24007.04    436.01 o
   1   2   3     2521.31     2500.91     77.00 o
   2   2   3     1398.52     1243.20     27.01 o
   3   2   3      197.19      191.80     19.45 o
   4   2   3     2320.82     2198.02     69.32 o
   5   2   3     3475.22     3442.01     83.40 o
   6   2   3      256.67      279.21     25.50 o
   7   2   3     2615.39     2097.40    226.82 o
   8   2   3       48.26       82.93     27.32 o
   9   2   3     1295.65     1394.62    117.84 o
  10   2   3      143.76       52.49     73.93 o
  11   2   3     1231.15     1219.34     83.26 o
  12   2   3      801.02      706.46     85.07 o
  13   2   3      280.39      311.47    106.93 o
  14   2   3      453.01      467.67    138.69 o
  15   2   3        3.94       22.14    123.95 o
  16   2   3      583.72      512.44    143.57 o
  17   2   3        0.47       21.34    151.53 o
 -19   3   3      489.09      439.46    175.94 o
 -18   3   3        2.12       56.97    140.55 o
 -17   3   3     1045.48     1232.91    141.51 o
 -16   3   3       70.42      150.19    119.62 o
 -15   3   3     2693.38     2755.29    168.29 o
 -14   3   3     1339.02     1355.67    175.19 o
 -13   3   3     2407.89     2261.50    162.94 o
 -12   3   3     2345.99     2499.21     95.70 o
 -11   3   3      578.76      603.87     69.61 o
 -10   3   3     6882.30     6789.58    176.53 o
  -9   3   3       54.18       27.73     51.24 o
  -8   3   3    17873.15    17929.24    218.58 o
  -7   3   3      126.11       98.84     39.43 o
  -6   3   3     2399.51     2334.38     53.07 o
  -5   3   3     3013.96     3463.48     54.59 o
  -4   3   3     6503.39     7146.53    159.72 o
  -3   3   3    37599.23    36504.95    247.70 o
  -2   3   3     3528.22     3673.59     59.18 o
  -1   3   3    20724.31    19129.87    118.39 o
   0   3   3     2711.07     2513.30     55.84 o
   1   3   3     8224.27     8370.74    164.76 o
   2   3   3      427.80      464.19     28.83 o
   3   3   3     4309.46     4546.52     93.96 o
   4   3   3     9681.07     8608.19     89.14 o
   5   3   3     2583.90     2139.00     72.10 o
   6   3   3     5983.53     5467.03    173.92 o
   7   3   3      986.21      981.74     70.69 o
   8   3   3     5476.57     5124.05    367.47 o
   9   3   3      165.21      144.63     38.45 o
  10   3   3     3068.03     2869.58    119.48 o
  11   3   3     1010.57      859.95     81.34 o
  12   3   3     1853.62     1687.89    110.47 o
  13   3   3     1458.85     1549.40    150.70 o
  14   3   3      757.65      740.92    149.30 o
  15   3   3     1609.91     1647.42    143.71 o
  16   3   3        0.66      -64.23    141.58 o
  17   3   3      680.19      693.84    159.84 o
 -19   4   3       68.23       64.72    154.10 o
 -18   4   3     1614.13     1731.72    238.41 o
 -17   4   3      130.45      152.54    154.81 o
 -16   4   3     1793.78     1503.68    163.96 o
 -15   4   3      622.79      479.61    115.03 o
 -14   4   3     1226.90     1091.49    111.95 o
 -13   4   3     4149.77     4328.20    180.63 o
 -12   4   3     2885.39     2242.84    108.94 o
 -11   4   3     9928.01    10702.23    362.10 o
 -10   4   3      761.55      864.05     67.57 o
  -9   4   3     2604.31     2988.46     81.03 o
  -8   4   3      123.08      220.45     48.94 o
  -7   4   3    24999.43    25972.50    251.38 o
  -6   4   3    10474.45    10320.20    127.24 o
  -5   4   3    20835.07    21266.08    234.12 o
  -4   4   3    16211.04    16284.96    121.84 o
  -3   4   3     6329.58     6740.62    108.91 o
  -2   4   3    19847.75    22187.37    237.89 o
  -1   4   3     1281.12     1492.98     36.51 o
   0   4   3    11791.08    11358.59    145.88 o
   1   4   3      206.38      306.88     33.67 o
   2   4   3    10766.23    10140.75    114.44 o
   3   4   3     4478.00     4513.84     66.55 o
   4   4   3     4032.10     3930.93     76.81 o
   5   4   3     9318.40     9381.48    184.32 o
   6   4   3     3003.86     3101.64    100.80 o
   7   4   3     8275.40     7147.88    400.38 o
   8   4   3      159.32      153.55     41.47 o
   9   4   3     3912.32     3590.15    234.75 o
  10   4   3     1278.33     1517.38    113.10 o
  11   4   3     7197.02     7629.58    334.56 o
  12   4   3     3299.38     3510.90    286.70 o
  13   4   3     1147.55     1210.72    124.50 o
  14   4   3     1986.06     1652.36    190.69 o
  15   4   3      114.49       76.98    132.68 o
  16   4   3     1657.19     1492.06    158.13 o
 -18   5   3      108.58      108.90    149.94 o
 -17   5   3     2072.46     2270.37    380.86 o
 -16   5   3       60.43       54.72    102.74 o
 -15   5   3     4298.66     3544.45    175.01 o
 -14   5   3     2046.36     1846.03    132.98 o
 -13   5   3     2235.17     2173.87    168.06 o
 -12   5   3     2983.35     2862.12    122.66 o
 -11   5   3     1154.97     1261.48     99.29 o
 -10   5   3    11598.70    12375.50    360.63 o
  -9   5   3      126.06      248.51     59.03 o
  -8   5   3    15605.68    14250.61    148.21 o
  -7   5   3     2329.13     2356.66     71.11 o
  -6   5   3     7609.00     8024.64     95.41 o
  -5   5   3     4152.15     4594.52     70.36 o
  -4   5   3    11789.10    12030.12    105.74 o
  -3   5   3    25126.06    25863.53    394.55 o
  -2   5   3     2202.16     2260.84     50.17 o
  -1   5   3    13974.13    13490.46    211.74 o
   0   5   3     2620.50     2486.10     81.41 o
   1   5   3     8476.97     8544.09    178.28 o
   2   5   3     1902.58     1627.57     80.16 o
   3   5   3    22982.52    22242.26    235.63 o
   4   5   3     7839.07     7531.06    134.00 o
   5   5   3     1661.00     1404.69     58.96 o
   6   5   3     7006.08     6235.10    345.51 o
   7   5   3       76.37       74.61     45.81 o
   8   5   3    14602.91    14734.77    452.65 o
   9   5   3      669.34      687.12     59.78 o
  10   5   3     5528.33     6169.70    212.77 o
  11   5   3     1545.33     1444.21    110.83 o
  12   5   3     2180.59     2008.43    176.69 o
  13   5   3     2738.98     2861.37    277.16 o
  14   5   3      933.75      980.43    132.36 o
  15   5   3     3116.97     3233.71    203.48 o
  16   5   3        2.69      -15.59    181.07 o
 -18   6   3     3548.27     4616.02    644.98 o
 -17   6   3        1.05      210.21    301.84 o
 -16   6   3     4545.57     2952.47    704.57 o
 -15   6   3      370.15      481.48    145.03 o
 -14   6   3     4266.41     3241.81    181.35 o
 -13   6   3     2283.80     1986.96    130.10 o
 -12   6   3     3547.79     3091.30    131.01 o
 -11   6   3    11973.20    11210.74    306.01 o
 -10   6   3       22.71       34.31     68.30 o
  -9   6   3     7760.99     8099.69    140.16 o
  -8   6   3       10.97       24.80     55.54 o
  -7   6   3    20544.71    21810.77    481.05 o
  -6   6   3     8886.26     9041.88    137.54 o
  -5   6   3    12483.78    11635.80    154.19 o
  -4   6   3     6893.59     6764.61    246.06 o
  -3   6   3     1478.76     1379.12     49.18 o
  -2   6   3    14896.54    16203.70    491.50 o
  -1   6   3      109.93      114.87     32.15 o
   0   6   3    22658.63    22083.15    323.73 o
   1   6   3     1394.12     1635.76     63.56 o
   2   6   3    16162.76    17353.78    306.28 o
   3   6   3     7961.36     7880.59    214.40 o
   4   6   3     7047.75     7186.70    193.73 o
   5   6   3    12926.29    11431.90    445.40 o
   6   6   3     2949.91     2753.27     90.72 o
   7   6   3    12273.20    10492.95    248.66 o
   8   6   3        0.17       42.55     54.05 o
   9   6   3     4531.02     4186.65     94.78 o
  10   6   3      273.94      253.80    113.13 o
  11   6   3     7811.21     9067.67    257.39 o
  12   6   3     2932.81     3087.05    293.19 o
  13   6   3     1632.92     1259.95    201.83 o
  14   6   3     2211.87     2259.61    238.66 o
  15   6   3      239.06      229.38    172.50 o
 -17   7   3     2965.43     3702.07    369.19 o
 -16   7   3      301.19      526.78    409.20 o
 -15   7   3     6145.84     5703.84    301.30 o
 -14   7   3     3374.97     2870.78    205.38 o
 -13   7   3     3090.49     2857.25    191.90 o
 -12   7   3     2353.24     2327.81    126.65 o
 -11   7   3     1487.51     1589.10    100.89 o
 -10   7   3    10189.96    10796.22    265.17 o
  -9   7   3      128.51      187.32     60.70 o
  -8   7   3    28533.14    29742.95    358.71 o
  -7   7   3      673.22      596.22     51.97 o
  -6   7   3     9096.33     8845.36    138.29 o
  -5   7   3     5251.29     5455.80    294.11 o
  -4   7   3     9394.50    10591.41    460.07 o
  -3   7   3    25608.10    28910.99   1989.31 o
  -2   7   3     2808.80     3349.40     95.93 o
  -1   7   3    17633.36    18192.77    310.57 o
   0   7   3     2128.94     2085.52    104.66 o
   1   7   3    21188.36    20756.74    199.37 o
   2   7   3     5408.14     5130.24    192.02 o
   3   7   3    23094.13    22975.65    258.87 o
   4   7   3     9843.01     9912.17    307.27 o
   5   7   3     3214.48     3128.98     90.45 o
   6   7   3     6841.48     6380.21    200.82 o
   7   7   3     1384.51     1293.97     91.94 o
   8   7   3    18274.53    19288.60    331.90 o
   9   7   3       98.26      219.01     83.74 o
  10   7   3     7006.52     7370.64   1192.57 o
  11   7   3      504.78      459.66    131.97 o
  12   7   3     2407.31     2325.19    240.38 o
  13   7   3     2475.33     2280.19    192.79 o
  14   7   3     1546.82     1661.28    201.10 o
  15   7   3     3535.35     3286.19    394.98 o
 -16   8   3     3885.47     3892.75   1289.89 o
 -15   8   3     1047.22     1047.17    233.78 o
 -14   8   3     2962.01     2755.93    227.78 o
 -13   8   3     2739.44     2981.62    166.94 o
 -12   8   3     2447.85     2368.99    169.54 o
 -11   8   3     7655.32     7442.11    171.69 o
 -10   8   3      552.18      657.07     90.65 o
  -9   8   3     5378.56     6242.16    130.66 o
  -8   8   3       10.06       28.23     75.86 o
  -7   8   3    14240.93    15394.37    265.50 o
  -6   8   3     9325.26     9625.54    127.68 o
  -5   8   3    13933.45    13537.19    202.41 o
  -4   8   3    10314.21    10083.68    502.48 o
  -3   8   3     2071.19     2034.13    111.39 o
  -2   8   3    10241.97    10333.43    184.00 o
  -1   8   3      337.92      549.96     90.14 o
   0   8   3    39265.23    40405.92    334.14 o
   1   8   3     5097.17     5931.68    122.27 o
   2   8   3    15645.37    16077.69    231.29 o
   3   8   3     6133.35     6568.41    124.66 o
   4   8   3    10576.94    11016.02    254.77 o
   5   8   3    14072.29    13736.95    377.23 o
   6   8   3     3488.60     3461.25    115.25 o
   7   8   3    15818.63    14919.98    240.00 o
   8   8   3       29.70       92.50     82.10 o
   9   8   3     8450.99     7568.68    260.61 o
  10   8   3      477.36      417.89    105.73 o
  11   8   3     4780.45     4360.18    726.55 o
  12   8   3     2353.61     2186.96    221.78 o
  13   8   3     1254.09     1283.56    172.84 o
  14   8   3     2198.34     2189.27    219.58 o
 -15   9   3     4407.78     3945.51    328.62 o
 -14   9   3     2539.63     2331.36    385.07 o
 -13   9   3     2056.33     1745.41    181.10 o
 -12   9   3     3046.96     3265.25    209.66 o
 -11   9   3      487.88      612.94    120.90 o
 -10   9   3     9376.66    10614.63    197.57 o
  -9   9   3        0.81      130.04     90.71 o
  -8   9   3    13523.32    14798.75    593.86 o
  -7   9   3     2150.11     2054.90     95.01 o
  -6   9   3     1835.21     1639.76     87.09 o
  -5   9   3     3600.02     3932.54    163.12 o
  -4   9   3     6702.19     7295.42    292.89 o
  -3   9   3    18575.74    21491.68    269.85 o
  -2   9   3     2864.15     3449.72    209.21 o
  -1   9   3    10889.18    13328.55    446.31 o
   0   9   3        8.26      -51.31     80.43 o
   1   9   3    14277.04    13720.87    230.28 o
   2   9   3     5578.67     6041.56    133.24 o
   3   9   3    18712.93    19483.27    619.58 o
   4   9   3    10799.57    10825.92    226.05 o
   5   9   3     2912.94     3106.14    151.74 o
   6   9   3     8996.34     8616.16    190.60 o
   7   9   3      292.88      387.10     83.45 o
   8   9   3    14011.90    13152.99    578.21 o
   9   9   3      361.98      423.83     93.17 o
  10   9   3     4169.57     3737.52    276.73 o
  11   9   3     1264.94     1091.73    168.34 o
  12   9   3     1226.41     1151.68    210.04 o
  13   9   3     1867.92     1850.32    208.61 o
 -14  10   3     2296.96     2240.85    252.67 o
 -13  10   3     3262.93     3251.77    228.60 o
 -12  10   3     1612.28     1538.49    146.73 o
 -11  10   3    10366.77     8931.50    709.65 o
 -10  10   3       81.07      179.82    113.29 o
  -9  10   3     7808.95     8068.34    790.88 o
  -8  10   3       55.47      138.31    136.05 o
  -7  10   3     8742.72     7789.02    382.83 o
  -6  10   3     2962.84     3291.49    221.31 o
  -5  10   3     6843.39     7374.61    197.45 o
  -4  10   3     8495.55     8979.84    409.41 o
  -3  10   3     1522.70     1741.47    132.29 o
  -2  10   3     6504.08     7808.01    277.32 o
  -1  10   3     2048.34     2401.83    148.78 o
   0  10   3    17840.06    19019.99    534.70 o
   1  10   3      315.73      389.82     93.49 o
   2  10   3     5728.08     5850.61    137.23 o
   3  10   3     1283.58     1490.31    105.92 o
   4  10   3     4778.62     4888.69    137.27 o
   5  10   3    10215.72     9795.63    202.84 o
   6  10   3     1015.56     1016.51     88.97 o
   7  10   3     6243.92     6073.29    199.05 o
   8  10   3       28.66       25.11     93.50 o
   9  10   3     3346.37     3001.96    191.71 o
  10  10   3      542.66      427.09    159.17 o
  11  10   3     4264.68     3559.19    577.95 o
  12  10   3     1977.07     1683.82    224.09 o
 -12  11   3     2780.29     2235.27    194.91 o
 -11  11   3      739.96      703.80    165.45 o
 -10  11   3     7295.20     7282.36    746.26 o
  -9  11   3       18.60      149.92    157.16 o
  -8  11   3    10280.67     9748.95   1076.32 o
  -7  11   3      953.30     1055.84    198.45 o
  -6  11   3     4409.69     4469.19    294.13 o
  -5  11   3     2707.87     3393.26    209.34 o
  -4  11   3     5279.10     5981.20    267.45 o
  -3  11   3    14080.54    14628.82    862.17 o
  -2  11   3      907.70     1361.22    145.09 o
  -1  11   3     6271.64     6524.41    205.47 o
   0  11   3       51.76       88.59    116.53 o
   1  11   3     5619.85     5574.35    160.22 o
   2  11   3      638.26      674.45    107.59 o
   3  11   3     7739.80     7710.76    226.65 o
   4  11   3     2552.64     2620.85    128.39 o
   5  11   3     1081.27      970.81    117.41 o
   6  11   3     2440.43     2471.84    145.12 o
   7  11   3      125.90      135.78    123.41 o
   8  11   3     5697.55     5792.49    240.39 o
   9  11   3       65.53      103.15    122.56 o
  10  11   3     3851.40     3035.57    321.53 o
 -11  12   3     4373.80     3986.25    330.80 o
 -10  12   3       39.42      114.76    168.78 o
  -9  12   3     2869.38     3422.37    445.97 o
  -8  12   3      185.15      326.81    147.16 o
  -7  12   3     5181.24     5354.30    468.37 o
  -6  12   3     3082.01     3451.91    170.01 o
  -5  12   3     5356.42     5098.54    362.97 o
  -4  12   3     3921.65     4185.18    502.80 o
  -3  12   3      893.19     1129.56    176.82 o
  -2  12   3     4090.62     4260.34    253.70 o
  -1  12   3      131.17      366.59    128.54 o
   0  12   3    10132.30     9737.90    253.27 o
   1  12   3      830.86      849.78    141.90 o
   2  12   3     3618.43     3839.06    150.36 o
   3  12   3      726.60      903.50    119.18 o
   4  12   3     2434.46     2535.20    160.23 o
   5  12   3     3105.50     2654.66    163.10 o
   6  12   3      700.98      522.84    144.09 o
   7  12   3     4101.76     3404.32    174.20 o
   8  12   3        3.09       35.25    139.00 o
  -8  13   3     3886.82     3655.16    226.02 o
  -7  13   3      734.86      573.38    174.51 o
  -6  13   3     1513.84     1659.82    163.94 o
  -5  13   3     1070.36     1243.25    159.02 o
  -4  13   3     1929.16     2163.49    170.49 o
  -3  13   3     4604.14     4613.05    180.14 o
  -2  13   3      341.73      235.40    195.45 o
  -1  13   3     3352.84     3311.80    181.78 o
   0  13   3       50.72       78.49    145.66 o
   1  13   3     3451.65     3161.02    178.31 o
   2  13   3      744.52      742.01    153.76 o
   3  13   3     3207.29     3319.39    158.16 o
   4  13   3     2159.71     1833.81    166.89 o
   5  13   3      425.27      221.22    152.24 o
   6  13   3     1634.26     1168.93    166.24 o
  -3  14   3      151.96       87.14    173.43 o
  -2  14   3     2000.21     1895.51    159.89 o
  -1  14   3       30.34       78.95    160.02 o
   0  14   3     3625.42     2764.99    237.25 o
   1  14   3      297.75      296.29    159.75 o
 -20   0   4       43.87       72.71    216.28 o
 -19   0   4     4077.56     4483.39    502.99 o
 -18   0   4      506.60      656.87    192.91 o
 -17   0   4     9219.96     9887.33    701.30 o
 -16   0   4    10450.88    12346.19   1015.27 o
 -15   0   4     5732.47     6100.61    295.04 o
 -14   0   4    12772.09    14559.24    271.63 o
 -13   0   4      361.69      463.71    124.22 o
 -12   0   4    13742.46    13581.01    417.40 o
 -11   0   4      469.12      547.50     99.23 o
 -10   0   4    28011.77    30603.91   2344.20 o
  -9   0   4    13786.19    11865.50   1264.45 o
  -8   0   4     7304.69     6610.56    433.66 o
  -7   0   4    22295.00    20561.24   1650.76 o
  -6   0   4      357.50      424.74     37.94 o
  -5   0   4    34075.04    31665.76   1111.26 o
  -4   0   4    11770.83     9753.13    164.88 o
  -3   0   4    88815.08    79465.59   1455.34 o
  -2   0   4      175.03      213.80     22.28 o
  -1   0   4    10615.84     9701.50    124.23 o
   0   0   4    27503.11    25659.93    378.58 o
   1   0   4    40459.79    32956.79    342.92 o
   2   0   4    63716.86    37802.25  16597.45 o
   3   0   4    33381.72    34435.75   1027.58 o
   4   0   4    41967.80    45094.28    277.68 o
   5   0   4       21.76      182.21     64.00 o
   6   0   4   108541.01    95546.34   2854.01 o
   7   0   4    29842.11    29690.52    286.74 o
   8   0   4    36888.09    36354.70   1472.77 o
   9   0   4    12892.11    14756.72    242.92 o
  10   0   4     3882.39     3837.67    160.18 o
  11   0   4     4137.67     4908.11    267.28 o
  12   0   4     2019.63     2608.56    200.84 o
  13   0   4     9419.73    10849.12    586.22 o
  14   0   4        8.24        6.22    162.96 o
  15   0   4     4983.08     5336.39    434.02 o
  16   0   4      896.93      932.32    210.38 o
 -20   1   4     3776.37     3689.04    195.63 o
 -19   1   4      288.03      273.97    146.78 o
 -18   1   4     8188.38     9228.56    284.78 o
 -17   1   4     4917.03     5575.39    296.06 o
 -16   1   4     5275.23     5947.65    164.99 o
 -15   1   4     7279.90     8002.39    251.52 o
 -14   1   4     2914.36     2843.47    122.32 o
 -13   1   4    24464.38    28319.24    349.04 o
 -12   1   4      423.34      422.99     73.11 o
 -11   1   4    23431.82    26699.23    240.15 o
 -10   1   4     2088.23     2233.42     86.44 o
  -9   1   4    13780.13    12184.79   1079.83 o
  -8   1   4     8698.04     9118.06    562.57 o
  -7   1   4    21811.19    20075.22    624.20 o
  -6   1   4    63488.53    55807.19    433.54 o
  -5   1   4     2465.44     2497.34    114.49 o
  -4   1   4    17727.37    16920.32    205.28 o
  -3   1   4      158.74      245.55     19.90 o
  -2   1   4    67890.52    55486.24   1133.15 o
  -1   1   4    42815.82    42579.74    468.63 o
   0   1   4    42000.98    39016.72    769.29 o
   1   1   4    14978.41    13676.63    241.67 o
   2   1   4    34059.32    31589.98    449.69 o
   3   1   4    27590.85    26432.58   1786.19 o
   4   1   4     4735.55     4786.75     85.42 o
   5   1   4    82728.96    72341.77   3122.77 o
   6   1   4     4171.12     3818.15    121.27 o
   7   1   4    32189.37    34523.72    387.37 o
   8   1   4     6035.76     6211.59    133.20 o
   9   1   4    12208.99    11242.03    212.67 o
  10   1   4     9323.41     9653.88    214.43 o
  11   1   4     4012.35     4342.01    225.72 o
  12   1   4     9636.68    10871.74    273.79 o
  13   1   4       68.40      108.02    105.63 o
  14   1   4     5457.44     6283.96    285.35 o
  15   1   4       83.23      203.43    147.01 o
  16   1   4     4731.24     4963.89    205.23 o
 -19   2   4     3938.18     4193.87    186.18 o
 -18   2   4      760.07      724.45    144.78 o
 -17   2   4     6753.91     6922.69    281.63 o
 -16   2   4     9483.95    10768.42    199.02 o
 -15   2   4     3900.05     4010.91    268.46 o
 -14   2   4    12225.88    14073.68    245.56 o
 -13   2   4      395.81      282.51    101.50 o
 -12   2   4     9531.64     9850.94    225.31 o
 -11   2   4     1061.50     1281.15     72.97 o
 -10   2   4    44767.81    47071.30    813.99 o
  -9   2   4    11694.34    11897.70    228.74 o
  -8   2   4    31944.15    33130.18    252.12 o
  -7   2   4    17882.89    18862.83    211.94 o
  -6   2   4     6297.42     7098.93     98.18 o
  -5   2   4    62790.72    57191.06   1514.99 o
  -4   2   4     3420.61     2798.17     65.35 o
  -3   2   4    75750.46    70264.06   1826.07 o
  -2   2   4     4264.12     4067.41     42.71 o
  -1   2   4    26787.01    25927.48    338.41 o
   0   2   4    15915.38    14293.85     82.07 o
   1   2   4    62257.59    52687.52   1192.66 o
   2   2   4    65994.80    53302.52    660.97 o
   3   2   4     6064.48     5751.51    177.07 o
   4   2   4    14678.84    15378.47    173.42 o
   5   2   4      228.67      214.58     25.53 o
   6   2   4    20261.26    17871.02   1123.13 o
   7   2   4     1103.22      813.49    112.46 o
   8   2   4    24094.42    24529.78   1170.22 o
   9   2   4     4803.18     4918.36    178.74 o
  10   2   4     2307.31     2181.51    143.20 o
  11   2   4     7969.53     7794.53    171.41 o
  12   2   4     1725.83     1851.40    103.49 o
  13   2   4    12162.83    14647.45    393.86 o
  14   2   4      160.12      236.57    122.32 o
  15   2   4     4722.74     5624.39    212.27 o
  16   2   4      484.75      595.96    146.79 o
 -19   3   4      252.61      293.04    154.66 o
 -18   3   4     5034.96     4826.20    213.25 o
 -17   3   4     2320.89     2545.94    163.27 o
 -16   3   4     2942.71     3131.60    173.50 o
 -15   3   4     2741.14     2808.22    213.60 o
 -14   3   4     1725.03     1908.59    132.32 o
 -13   3   4    20396.54    21528.51    302.43 o
 -12   3   4     1515.02     1646.41     87.72 o
 -11   3   4    16896.75    16203.12    328.58 o
 -10   3   4      971.22     1094.49     65.99 o
  -9   3   4    16908.43    18450.43    177.31 o
  -8   3   4     8028.78     8113.34    119.49 o
  -7   3   4    24010.46    23334.08    166.47 o
  -6   3   4    59051.04    57858.73    315.85 o
  -5   3   4     3644.41     3345.68     82.33 o
  -4   3   4    54371.41    54195.90   1825.70 o
  -3   3   4      126.59      125.46     27.45 o
  -2   3   4    44846.25    40869.93    463.36 o
  -1   3   4     2196.78     2962.04    262.15 o
   0   3   4    19209.66    18714.63    254.34 o
   1   3   4     8506.82     9476.34    202.15 o
   2   3   4     3180.82     3768.26     62.42 o
   3   3   4    20074.69    19882.16    179.29 o
   4   3   4     1473.79     1662.98     42.57 o
   5   3   4    40199.88    33607.96    267.87 o
   6   3   4     1026.27     1021.50     79.11 o
   7   3   4    10293.43     9829.68    843.08 o
   8   3   4     2121.09     1925.08    240.67 o
   9   3   4     8683.19     9365.98    218.62 o
  10   3   4     9852.10    10603.26    231.01 o
  11   3   4     3038.49     3195.11    136.30 o
  12   3   4     7451.21     7613.56    569.37 o
  13   3   4      331.37      302.75    117.69 o
  14   3   4     4705.17     5476.81    169.36 o
  15   3   4       10.81      -51.08    152.19 o
  16   3   4     4881.94     5455.05    240.86 o
 -19   4   4     1258.06     1319.88    166.87 o
 -18   4   4      280.97      214.09    143.89 o
 -17   4   4     1527.95     1481.82    167.40 o
 -16   4   4     3138.94     3417.17    209.65 o
 -15   4   4      981.38     1022.23    138.01 o
 -14   4   4     8000.24     8860.59    201.59 o
 -13   4   4       14.27      -22.44     82.05 o
 -12   4   4     6369.71     6318.86    125.32 o
 -11   4   4      268.66      381.63     71.73 o
 -10   4   4    24830.21    26493.40    281.50 o
  -9   4   4     6254.38     6548.84    131.33 o
  -8   4   4     8812.98     9191.85    126.92 o
  -7   4   4     8731.32     9696.36    105.49 o
  -6   4   4     3571.08     4595.46     83.53 o
  -5   4   4    53027.69    53625.57    408.80 o
  -4   4   4       95.95      259.18     74.18 o
  -3   4   4    44299.73    44994.20    274.28 o
  -2   4   4      350.66      414.65     32.80 o
  -1   4   4    14732.79    15673.69    383.96 o
   0   4   4     7638.79     6688.81    148.28 o
   1   4   4    16775.38    14880.34    185.66 o
   2   4   4    25471.89    23104.76    288.52 o
   3   4   4     5590.74     5073.68    102.31 o
   4   4   4    10583.73    10606.72    102.84 o
   5   4   4       68.48       77.87     35.80 o
   6   4   4     9013.14     9071.74    495.20 o
   7   4   4     1452.45     1279.27     64.33 o
   8   4   4    13848.31    12735.35   1095.33 o
   9   4   4     5541.06     5368.39    182.22 o
  10   4   4     1152.68     1094.34    198.03 o
  11   4   4     4262.13     4117.56    247.78 o
  12   4   4     1102.29     1089.48    115.43 o
  13   4   4     8221.96     9252.93    360.28 o
  14   4   4        2.02       35.36    123.10 o
  15   4   4     3706.08     3886.98    325.79 o
  16   4   4      435.29      597.19    148.27 o
 -18   5   4     1004.07     1047.20    190.26 o
 -17   5   4     1923.74     1323.09    192.31 o
 -16   5   4       71.57       77.18    108.51 o
 -15   5   4     2241.46     1822.92    134.19 o
 -14   5   4      447.71      522.27    100.11 o
 -13   5   4    11666.23    12639.23    212.45 o
 -12   5   4       45.71      105.98     89.17 o
 -11   5   4     8246.76     8479.21    256.68 o
 -10   5   4      547.77      593.01     68.93 o
  -9   5   4     6611.12     7163.39    112.30 o
  -8   5   4     4756.92     5381.23     94.33 o
  -7   5   4     6644.33     6850.09     97.70 o
  -6   5   4    18920.81    18757.18    137.66 o
  -5   5   4      895.31      977.60    108.76 o
  -4   5   4    19753.20    21292.27    525.82 o
  -3   5   4      543.54      504.69     42.11 o
  -2   5   4    42068.93    41237.86    191.83 o
  -1   5   4     8741.85     8687.97    147.68 o
   0   5   4    29307.85    29517.24    385.68 o
   1   5   4     9857.85    11132.26    215.16 o
   2   5   4     1420.35     1722.59     58.26 o
   3   5   4     9011.23     9101.69    181.41 o
   4   5   4     1372.66     1507.47     57.65 o
   5   5   4    14556.27    12293.07    123.81 o
   6   5   4       33.17       49.26     45.06 o
   7   5   4     3299.68     2958.97    193.11 o
   8   5   4      212.78      209.98     50.72 o
   9   5   4     6291.97     5966.25    467.43 o
  10   5   4     4780.43     4630.63    204.66 o
  11   5   4     1650.81     1453.00    130.95 o
  12   5   4     5098.91     4321.88    188.55 o
  13   5   4        5.50       61.80    109.92 o
  14   5   4     3181.01     3350.35    262.97 o
  15   5   4      117.17       64.75    175.42 o
 -18   6   4      529.87      650.08    313.00 o
 -17   6   4      522.87      567.49    299.05 o
 -16   6   4     2118.21     2417.68    832.17 o
 -15   6   4      830.36      774.55    129.62 o
 -14   6   4     3914.18     3298.54    149.16 o
 -13   6   4      180.23      190.60     93.51 o
 -12   6   4     2895.82     2933.06    121.12 o
 -11   6   4       40.19       -0.40     74.61 o
 -10   6   4     9111.14     9882.18    143.49 o
  -9   6   4     6677.49     6437.70    115.85 o
  -8   6   4     5009.17     5393.66    126.28 o
  -7   6   4     3254.46     3293.60     78.71 o
  -6   6   4     4686.09     5062.59    129.60 o
  -5   6   4     9689.71     9611.50    312.95 o
  -4   6   4        2.34        8.17     30.68 o
  -3   6   4    14984.55    16226.54    175.39 o
  -2   6   4      102.79      144.28     37.46 o
  -1   6   4     5504.05     6037.77    111.40 o
   0   6   4     6667.21     7262.52    194.25 o
   1   6   4     7921.45     8114.03    127.05 o
   2   6   4    18532.46    18821.59    300.23 o
   3   6   4      835.12      698.32     80.08 o
   4   6   4     4472.06     4678.77    131.70 o
   5   6   4      159.42      193.86     55.72 o
   6   6   4     5753.30     5254.99    194.45 o
   7   6   4       12.71        0.90     49.97 o
   8   6   4     7918.79     6728.78    313.55 o
   9   6   4     1177.19     1161.97    117.06 o
  10   6   4     2308.33     2571.57    457.45 o
  11   6   4     1548.89     1572.00    153.32 o
  12   6   4      942.91      914.13    155.21 o
  13   6   4     2635.64     2630.74    196.10 o
  14   6   4        1.18     -100.51    164.71 o
  15   6   4     1224.31     1456.77    195.65 o
 -17   7   4      556.17      498.55    266.39 o
 -16   7   4      450.42      503.52    149.09 o
 -15   7   4      590.06      806.70    289.35 o
 -14   7   4      869.05     1145.85    319.81 o
 -13   7   4     3617.49     3961.87    611.39 o
 -12   7   4        1.67      -40.82    105.59 o
 -11   7   4     4477.68     4539.88    152.44 o
 -10   7   4      788.09      813.78     78.96 o
  -9   7   4      846.32      869.72     67.11 o
  -8   7   4     1319.75     1439.13     66.69 o
  -7   7   4     2669.83     2594.38     73.34 o
  -6   7   4     5776.17     5716.94    276.71 o
  -5   7   4      629.26      701.44     44.47 o
  -4   7   4     2185.52     2257.74     79.15 o
  -3   7   4        2.90       49.54     49.97 o
  -2   7   4     5016.43     4901.87    252.07 o
  -1   7   4     4144.12     4247.50     91.14 o
   0   7   4     1737.81     1930.32     76.30 o
   1   7   4     2091.04     2006.61     76.31 o
   2   7   4     1238.56     1070.04     72.65 o
   3   7   4     2858.32     3119.26     91.30 o
   4   7   4     1109.99     1252.75     77.30 o
   5   7   4     5994.05     5143.58    119.36 o
   6   7   4       28.89        4.91     66.84 o
   7   7   4     1154.35     1001.68     85.15 o
   8   7   4      268.22      252.98     77.51 o
   9   7   4     2440.95     2179.92    206.76 o
  10   7   4      963.09      693.02    167.91 o
  11   7   4     1192.53      971.44    145.88 o
  12   7   4      665.00      612.86    152.76 o
  13   7   4       59.49       13.63    157.36 o
  14   7   4      560.06      562.82    245.54 o
 -16   8   4      355.84      452.24    156.45 o
 -15   8   4      188.07      170.90    148.71 o
 -14   8   4      613.48      705.09    140.72 o
 -13   8   4       11.02       45.21    129.19 o
 -12   8   4      404.80      496.97    122.40 o
 -11   8   4      166.94       83.84    108.94 o
 -10   8   4     2770.03     3018.03    132.01 o
  -9   8   4     1890.03     1964.04     98.68 o
  -8   8   4      186.34      200.12     74.02 o
  -7   8   4      322.07      285.05     64.20 o
  -6   8   4      128.67      165.03     59.48 o
  -5   8   4      748.61      721.37     63.47 o
  -4   8   4       39.68       87.28     60.48 o
  -3   8   4     1545.91     1557.94    111.55 o
  -2   8   4       39.74       24.02     60.93 o
  -1   8   4     1115.31     1173.94     73.53 o
   0   8   4      446.85      527.24     73.24 o
   1   8   4     1755.27     1968.50    103.77 o
   2   8   4     3015.65     2863.41    151.07 o
   3   8   4      396.86      398.65     78.98 o
   4   8   4      652.10      546.16     81.74 o
   5   8   4      219.17      124.50     80.46 o
   6   8   4      789.90      751.53     87.12 o
   7   8   4        1.52        9.73     80.80 o
   8   8   4     1138.58      926.04     92.39 o
   9   8   4      161.48       53.34    197.67 o
  10   8   4      267.52      226.99    150.99 o
  11   8   4      549.84      422.03    148.82 o
  12   8   4      113.07      173.30    148.89 o
  13   8   4      714.45      338.73    211.01 o
 -15   9   4       58.72       47.35    154.01 o
 -14   9   4        0.48      -53.98    145.77 o
 -13   9   4       32.75       84.51    137.33 o
 -12   9   4       70.25       49.77    124.06 o
 -11   9   4      185.61      225.04    115.71 o
 -10   9   4      815.48      792.34    117.32 o
  -9   9   4       17.37       99.14    101.81 o
  -8   9   4      784.00      663.23     96.54 o
  -7   9   4       26.31       90.31     75.04 o
  -6   9   4      158.54      177.22     60.09 o
  -5   9   4      193.91      195.94     96.01 o
  -4   9   4       76.53       56.97     84.81 o
  -3   9   4      423.79      399.68     88.78 o
  -2   9   4     1173.71     1392.62     99.58 o
  -1   9   4       36.33       60.48     75.18 o
   0   9   4      442.51      320.32     78.60 o
   1   9   4      150.75       76.96     87.00 o
   2   9   4        5.31      -64.80     83.18 o
   3   9   4      374.10      368.02     88.93 o
   4   9   4       22.30       23.32     88.80 o
   5   9   4     1760.09     1772.74    161.93 o
   6   9   4       26.44       29.77     90.79 o
   7   9   4      947.61      871.51    103.64 o
   8   9   4        1.07       35.09    102.74 o
   9   9   4      567.37      368.40    147.06 o
  10   9   4      301.07      215.13    153.73 o
  11   9   4       87.51      -16.39    148.95 o
  12   9   4      290.51      100.39    207.55 o
 -14  10   4       12.85       46.37    145.67 o
 -13  10   4       96.00       -0.98    133.63 o
 -12  10   4       63.87       56.54    124.40 o
 -11  10   4       73.45       64.37    121.47 o
 -10  10   4        0.02      249.62    131.97 o
  -9  10   4      178.25      358.17    127.33 o
  -8  10   4       60.56      220.47    124.41 o
  -7  10   4      134.86      247.20    111.93 o
  -6  10   4      106.45      164.51    119.53 o
  -5  10   4       17.39       72.22    101.52 o
  -4  10   4        4.24       50.12     97.25 o
  -3  10   4        2.13      104.00    120.18 o
  -2  10   4      310.29      301.34    103.63 o
  -1  10   4       75.47       31.27     81.14 o
   0  10   4       89.40      -27.51     88.86 o
   1  10   4      168.20       27.33     85.83 o
   2  10   4      123.21       85.40     89.58 o
   3  10   4       36.63       11.55     92.97 o
   4  10   4       98.40       92.87     97.56 o
   5  10   4       52.86       30.49     98.36 o
   6  10   4      234.55       86.09     99.27 o
   7  10   4        8.66      -50.73     93.62 o
   8  10   4      258.35       27.85     90.75 o
   9  10   4       28.48       89.63    146.57 o
  10  10   4       12.19        3.28    157.11 o
  11  10   4        0.86     -143.26    243.40 o
 -12  11   4       75.56      247.76    154.62 o
 -11  11   4       42.03      308.71    148.18 o
 -10  11   4        3.15      275.58    142.42 o
  -9  11   4      204.44      170.19    153.73 o
  -8  11   4      198.38      234.06    178.80 o
  -7  11   4      259.74      446.80    133.73 o
  -6  11   4       29.43      169.03    127.06 o
  -5  11   4        2.67       32.77    120.15 o
  -4  11   4        5.59       65.79    116.04 o
  -3  11   4       20.57      -94.73    121.09 o
  -2  11   4      180.65      351.51    119.16 o
  -1  11   4        8.08        7.65    114.72 o
   0  11   4       66.05      102.06     98.94 o
   1  11   4        4.73     -123.84    125.65 o
   2  11   4       33.81       -6.14    103.43 o
   3  11   4      267.11      275.62    106.27 o
   4  11   4      174.64      134.03    106.28 o
   5  11   4      488.23      498.50    108.66 o
   6  11   4        1.57      -12.88    117.73 o
   7  11   4      282.70      288.86    124.76 o
   8  11   4       45.02        7.40    117.44 o
   9  11   4       13.40       59.13    250.65 o
 -11  12   4        0.43      196.10    215.23 o
 -10  12   4      362.08      634.30    153.41 o
  -9  12   4       21.18      158.53    148.86 o
  -8  12   4      278.61      343.25    149.45 o
  -7  12   4      185.68      231.25    144.94 o
  -6  12   4      132.17      147.93    131.50 o
  -5  12   4      685.91      988.59    138.37 o
  -4  12   4       34.11      112.96    149.14 o
  -3  12   4     1040.02     1220.52    141.76 o
  -2  12   4       14.27        1.78    128.03 o
  -1  12   4      720.62      747.04    138.84 o
   0  12   4       41.38       55.00    135.72 o
   1  12   4      255.53      298.10    114.40 o
   2  12   4      352.23      572.57    126.28 o
   3  12   4      104.30      188.30    116.25 o
   4  12   4      803.81      895.31    125.42 o
   5  12   4        3.78      -21.21    135.04 o
   6  12   4      515.79      525.28    195.38 o
   7  12   4      169.98      131.10    134.54 o
  -8  13   4      149.48      258.15    168.27 o
  -7  13   4      530.84      612.46    163.28 o
  -6  13   4      678.32      760.23    175.53 o
  -5  13   4      166.96      100.61    144.39 o
  -4  13   4      705.05      638.27    162.51 o
  -3  13   4       11.82       96.61    143.50 o
  -2  13   4     1112.87     1132.83    160.23 o
  -1  13   4      150.38      184.78    142.59 o
   0  13   4      903.37      836.48    150.90 o
   1  13   4      483.66      491.84    150.03 o
   2  13   4      272.80      444.20    129.27 o
   3  13   4      672.89      930.25    131.78 o
   4  13   4       44.52      124.33    141.96 o
   5  13   4      512.29      573.02    149.15 o
 -20   1   5        1.55      -44.38    152.62 o
 -19   1   5       52.71        6.75    141.96 o
 -18   1   5       39.35       -9.88    135.09 o
 -17   1   5      221.07      176.67    124.81 o
 -16   1   5      232.81      170.36    116.20 o
 -15   1   5      109.11      -58.20    138.18 o
 -14   1   5      699.73      773.86    101.57 o
 -13   1   5      294.21      208.25     62.01 o
 -12   1   5      453.55      487.21     63.87 o
 -11   1   5      354.11      319.94     43.28 o
 -10   1   5     2113.53     2330.02     84.79 o
  -9   1   5      468.57      418.97     32.05 o
  -8   1   5        7.48       46.82     24.56 o
  -7   1   5     3958.33     4062.62    119.74 o
  -6   1   5       30.13       88.18     25.08 o
  -5   1   5     7431.12     7985.19     92.10 o
  -4   1   5        5.77       72.15     21.26 o
  -3   1   5       75.76       95.73     15.80 o
  -2   1   5     4267.53     3930.28     74.88 o
  -1   1   5        6.65       29.22     15.47 o
   0   1   5      505.12      555.25     23.37 o
   1   1   5     4027.69     3924.36    124.08 o
   2   1   5     4144.77     3902.34     50.13 o
   3   1   5     1075.33     1268.22     32.47 o
   4   1   5       44.05       53.86     26.76 o
   5   1   5     3721.80     3737.65     91.42 o
   6   1   5       28.46       -9.35     53.26 o
   7   1   5      430.57      430.40     64.84 o
   8   1   5      232.07      175.95     72.13 o
   9   1   5      160.92      168.61     77.88 o
  10   1   5       19.50     -101.10    101.10 o
  11   1   5      239.95      288.42    119.21 o
  12   1   5        0.61       -2.50    127.41 o
  13   1   5       32.12      -29.11    110.76 o
  14   1   5      111.09       26.27    124.10 o
  15   1   5        2.63      -74.69    163.91 o
  16   1   5       38.84       -3.51    146.18 o
 -20   2   5      112.13     -260.75    260.75 o
 -19   2   5       82.28       73.41    142.36 o
 -18   2   5       75.47       -1.55    132.48 o
 -17   2   5       81.79       84.44    127.28 o
 -16   2   5       53.06      -89.49    117.01 o
 -15   2   5     2043.20     2124.78    148.76 o
 -14   2   5        4.33       -4.38     72.72 o
 -13   2   5     4534.03     5278.67    202.06 o
 -12   2   5       97.52       96.39     65.56 o
 -11   2   5     1186.21     1000.71     58.39 o
 -10   2   5      502.20      531.98     47.92 o
  -9   2   5     2895.66     3223.95     81.89 o
  -8   2   5    11715.44    11745.82    192.41 o
  -7   2   5       11.67       85.05     22.89 o
  -6   2   5     6248.18     5797.53    119.29 o
  -5   2   5      324.73      342.05     20.42 o
  -4   2   5       82.03      121.47     25.49 o
  -3   2   5      439.17      417.83     33.77 o
  -2   2   5       80.82       85.06     12.97 o
  -1   2   5     3093.72     2912.55     74.38 o
   0   2   5      128.69      123.50     20.84 o
   1   2   5     5423.31     5184.11    107.69 o
   2   2   5      104.12       82.75     26.43 o
   3   2   5     7671.75     7082.89    175.28 o
   4   2   5       13.03       24.45     20.57 o
   5   2   5     2005.37     2065.90     65.54 o
   6   2   5       37.22      -14.66     28.59 o
   7   2   5      628.73      536.03     73.15 o
   8   2   5     1435.69     1419.02    134.93 o
   9   2   5      502.23      483.65     94.39 o
  10   2   5     1417.64     1550.29    122.03 o
  11   2   5        3.76      -37.39    116.75 o
  12   2   5      422.40      469.26    112.58 o
  13   2   5      145.21       62.77    118.03 o
  14   2   5      336.88      340.52    126.96 o
  15   2   5      286.15      175.72    141.46 o
  16   2   5      134.51      134.17    173.24 o
 -19   3   5      200.64      191.06    146.06 o
 -18   3   5      400.77      420.21    141.71 o
 -17   3   5       18.16     -134.07    134.07 o
 -16   3   5     1314.82     1486.27    145.35 o
 -15   3   5       20.33       55.40     79.25 o
 -14   3   5     1858.95     1648.81     95.92 o
 -13   3   5       99.74      109.43     64.46 o
 -12   3   5     3262.06     3264.44    113.52 o
 -11   3   5     3487.64     3473.58     79.88 o
 -10   3   5     3439.52     3581.22     85.98 o
  -9   3   5     7308.76     7074.66     99.84 o
  -8   3   5      216.29      197.31     38.49 o
  -7   3   5     3371.63     3503.31     67.14 o
  -6   3   5        1.58        9.74     24.35 o
  -5   3   5    20772.75    20397.06    268.02 o
  -4   3   5     3234.46     3529.59     55.88 o
  -3   3   5     6672.17     6080.07     97.83 o
  -2   3   5     9179.85     9237.69     84.32 o
  -1   3   5     3670.31     3548.04    123.68 o
   0   3   5    14909.22    15383.97    348.49 o
   1   3   5       46.79       90.48     25.91 o
   2   3   5    11843.46    10884.35    146.40 o
   3   3   5        5.52       27.07     26.15 o
   4   3   5     7059.93     5974.35    208.85 o
   5   3   5     1341.59     1468.94     62.13 o
   6   3   5     4842.60     4523.29    146.68 o
   7   3   5     5138.44     4166.41   1464.95 o
   8   3   5      726.98      755.38     90.96 o
   9   3   5     2109.03     1809.40    114.67 o
  10   3   5        4.65      -27.78    105.92 o
  11   3   5     2099.27     2192.24    147.90 o
  12   3   5      180.35      102.01    111.36 o
  13   3   5     2107.86     2003.66    138.64 o
  14   3   5      674.63      499.32    134.30 o
  15   3   5      516.83      519.95    145.54 o
 -19   4   5      764.06      655.80    198.93 o
 -18   4   5      455.81      269.94    175.01 o
 -17   4   5     1131.74      941.54    142.96 o
 -16   4   5      108.23       32.91    127.61 o
 -15   4   5     1796.39     1623.76     89.56 o
 -14   4   5      282.41      327.34     71.68 o
 -13   4   5     3150.73     2947.07     91.58 o
 -12   4   5     3124.30     3473.90     90.31 o
 -11   4   5     1215.76     1254.25     68.43 o
 -10   4   5     3519.73     3409.20     78.06 o
  -9   4   5     2484.69     2411.86     68.42 o
  -8   4   5    19510.93    19032.53    160.29 o
  -7   4   5     1085.49      982.54     45.26 o
  -6   4   5     6143.93     6236.43    120.85 o
  -5   4   5      178.21      179.78     24.66 o
  -4   4   5    17751.60    19538.03    225.95 o
  -3   4   5    10706.44     9394.36    109.20 o
  -2   4   5    22786.40    23025.71    542.12 o
  -1   4   5    12970.48    13579.26    549.33 o
   0   4   5     2545.70     2209.82     75.62 o
   1   4   5    15683.01    15825.87    579.90 o
   2   4   5        0.71       20.05     34.30 o
   3   4   5     9891.09     9638.61    128.53 o
   4   4   5      644.22      623.76     41.60 o
   5   4   5     6286.51     5103.75    113.38 o
   6   4   5     1567.35     1335.02     61.65 o
   7   4   5     1170.08      926.64     69.11 o
   8   4   5     3592.99     4186.81    165.63 o
   9   4   5      579.53      560.38    105.37 o
  10   4   5     6700.76     7288.14    234.62 o
  11   4   5      146.33       61.03     99.18 o
  12   4   5     1974.58     1916.48    366.16 o
  13   4   5      599.47      806.10    252.65 o
  14   4   5     1508.22     1510.23    168.39 o
  15   4   5     1134.42     1178.68    188.67 o
 -18   5   5     1711.28     1304.58    212.82 o
 -17   5   5     1144.95     1091.58    268.64 o
 -16   5   5     4906.87     3846.03    281.04 o
 -15   5   5       82.80       37.15     95.26 o
 -14   5   5     2975.17     2518.26    115.09 o
 -13   5   5       60.51       38.83     84.29 o
 -12   5   5     6064.49     6161.11    214.50 o
 -11   5   5     6336.44     6329.90    146.55 o
 -10   5   5     6391.54     5988.76    118.75 o
  -9   5   5     6935.10     7411.11    114.66 o
  -8   5   5     1470.56     1584.18     64.46 o
  -7   5   5     5152.38     5660.34    146.89 o
  -6   5   5      516.22      471.47     41.31 o
  -5   5   5    21485.13    21092.69    223.61 o
  -4   5   5     1680.13     1637.78     58.00 o
  -3   5   5    13316.22    12992.88    183.38 o
  -2   5   5     5515.41     5414.26    117.97 o
  -1   5   5     4995.20     5533.34    113.91 o
   0   5   5    13112.33    12481.89    128.89 o
   1   5   5     1420.46     1319.00     57.86 o
   2   5   5    10800.35    10414.76    158.80 o
   3   5   5      843.33      876.33     55.32 o
   4   5   5     4393.31     4035.42     90.25 o
   5   5   5      748.63      732.30     52.35 o
   6   5   5     9492.15     8764.18    215.27 o
   7   5   5     6928.08     6745.02    462.83 o
   8   5   5      950.40     1037.66    103.19 o
   9   5   5     3668.80     3419.73    303.96 o
  10   5   5       36.68       -6.15     91.86 o
  11   5   5     3826.25     3141.91    173.76 o
  12   5   5      216.49      152.29    123.27 o
  13   5   5     2789.12     2733.79    319.12 o
  14   5   5      826.09      737.03    177.22 o
  15   5   5      630.07      530.69    188.14 o
 -18   6   5      849.59      667.68    374.07 o
 -17   6   5     3114.03     1982.07    330.87 o
 -16   6   5      652.27      645.32    136.55 o
 -15   6   5     6394.99     5245.16    212.26 o
 -14   6   5        3.52        7.31    116.58 o
 -13   6   5    10201.67     9557.92    320.03 o
 -12   6   5     1139.66      954.19     90.71 o
 -11   6   5     3449.64     3449.77    106.59 o
 -10   6   5     2562.34     2408.06     90.76 o
  -9   6   5     3723.64     3867.01     97.71 o
  -8   6   5    23993.16    24341.59    245.40 o
  -7   6   5      503.82      530.96     53.85 o
  -6   6   5    12897.05    12687.36    198.77 o
  -5   6   5      275.86      255.65     54.40 o
  -4   6   5     9946.34     9941.42    260.73 o
  -3   6   5     6383.93     5927.11     92.18 o
  -2   6   5    10561.89     9953.61    136.57 o
  -1   6   5    11783.89    12409.90    129.58 o
   0   6   5     2582.45     2766.82     77.05 o
   1   6   5     9326.45     9749.71    120.91 o
   2   6   5       22.38      106.59     53.19 o
   3   6   5    14144.45    13789.11    442.76 o
   4   6   5     2280.12     2260.04     76.69 o
   5   6   5     9514.08     8762.93    121.74 o
   6   6   5     4414.37     3870.54    128.14 o
   7   6   5     2339.87     1956.65     82.57 o
   8   6   5     5661.62     5589.93    367.64 o
   9   6   5     1387.06     1593.35    125.98 o
  10   6   5     6563.11     7105.00    979.66 o
  11   6   5       31.06      -20.42    167.06 o
  12   6   5     2303.99     2315.37    195.23 o
  13   6   5      192.14      173.73    165.88 o
  14   6   5     2142.36     2015.53    195.73 o
 -17   7   5      635.39      677.38    213.98 o
 -16   7   5     6437.90     6672.00    258.31 o
 -15   7   5        5.15      155.08    138.95 o
 -14   7   5     4549.26     5344.90    227.18 o
 -13   7   5      578.56      569.23    140.93 o
 -12   7   5     7639.64     7992.76    232.73 o
 -11   7   5     6548.75     6370.39    192.05 o
 -10   7   5     4068.16     4099.01    129.84 o
  -9   7   5     5490.74     5464.31    152.68 o
  -8   7   5      367.99      421.08     59.04 o
  -7   7   5     9359.80     9114.24    392.24 o
  -6   7   5      243.98      270.30     47.16 o
  -5   7   5    32410.64    34044.30    305.20 o
  -4   7   5     2350.24     2531.15     88.68 o
  -3   7   5    10864.10    10760.79    199.68 o
  -2   7   5     9595.14     8617.92    290.64 o
  -1   7   5     2853.07     2802.48    131.84 o
   0   7   5    21008.05    20731.36    234.70 o
   1   7   5     1869.20     1582.09     98.24 o
   2   7   5    20441.66    20834.45    215.79 o
   3   7   5      632.61      645.89     72.31 o
   4   7   5     6419.05     6250.15    126.19 o
   5   7   5     4979.14     4728.76    123.06 o
   6   7   5    10655.71     9605.05    156.00 o
   7   7   5     9772.05     8801.84    229.26 o
   8   7   5     1967.77     1853.04    206.38 o
   9   7   5     4230.62     3683.95    201.11 o
  10   7   5      201.10      246.45    170.04 o
  11   7   5     5872.57     5913.52   1163.37 o
  12   7   5       76.87        7.31    153.89 o
  13   7   5     3403.00     2928.81    320.09 o
 -16   8   5      293.34      394.63    145.83 o
 -15   8   5     5491.42     6094.69    277.25 o
 -14   8   5      484.47      726.38    153.26 o
 -13   8   5     8114.80     9356.84    292.99 o
 -12   8   5     3073.14     3347.67    150.94 o
 -11   8   5     3304.50     3326.04    145.17 o
 -10   8   5     2103.68     2296.80    162.04 o
  -9   8   5     2775.77     2989.05    135.55 o
  -8   8   5    10089.21    10842.25    213.36 o
  -7   8   5      153.74      240.83     75.11 o
  -6   8   5    11436.62    11893.42    851.09 o
  -5   8   5      204.27      263.93     70.79 o
  -4   8   5     9468.41     9698.66    764.26 o
  -3   8   5     5663.51     6877.95    225.09 o
  -2   8   5    10858.26    12208.20    289.05 o
  -1   8   5    15156.78    15584.44    192.33 o
   0   8   5     1330.44     1553.56     84.39 o
   1   8   5     9767.09     9747.39    142.72 o
   2   8   5        4.91       51.97     76.03 o
   3   8   5    23702.41    24568.70    509.16 o
   4   8   5     4133.11     4726.70    119.16 o
   5   8   5     9950.32     9005.57    233.59 o
   6   8   5     4271.83     3893.54    127.78 o
   7   8   5     3005.10     2510.63    229.97 o
   8   8   5     7283.67     6346.25    397.86 o
   9   8   5     1608.31     1551.73    399.31 o
  10   8   5     9299.24     8857.14   1283.78 o
  11   8   5       20.33       74.51    148.62 o
  12   8   5     3061.20     2910.09    360.30 o
 -15   9   5        6.58      153.21    138.85 o
 -14   9   5     3978.24     3691.80    183.11 o
 -13   9   5      369.34      502.70    149.97 o
 -12   9   5     6310.77     6653.08    508.87 o
 -11   9   5     4365.66     4543.56    167.43 o
 -10   9   5     5009.56     5520.29    216.78 o
  -9   9   5     6009.63     7805.47    227.30 o
  -8   9   5      373.26      426.72     81.93 o
  -7   9   5     5050.97     5410.58    181.97 o
  -6   9   5      128.97      268.12    104.17 o
  -5   9   5    17637.63    19247.51    613.71 o
  -4   9   5     3313.79     4149.68    237.87 o
  -3   9   5     3660.13     4097.68    213.10 o
  -2   9   5     2376.12     2406.16     97.02 o
  -1   9   5     3116.17     2940.81    132.16 o
   0   9   5    12227.10    13114.13    366.36 o
   1   9   5     1820.72     1946.78    100.18 o
   2   9   5    12849.17    13274.48    203.56 o
   3   9   5       72.71       92.91     86.71 o
   4   9   5     7553.38     7441.21    173.04 o
   5   9   5     2753.70     2875.61    118.31 o
   6   9   5     8721.13     8162.42    172.56 o
   7   9   5     7414.50     6113.96    581.49 o
   8   9   5     1545.45     1282.24    231.22 o
   9   9   5     4514.71     3766.20    277.79 o
  10   9   5        5.29       27.74    145.01 o
  11   9   5     4313.29     3544.13    282.30 o
 -14  10   5      166.01      232.12    134.01 o
 -13  10   5     4805.45     4485.77    229.57 o
 -12  10   5     1903.93     1829.86    187.88 o
 -11  10   5     2457.66     2730.82    315.63 o
 -10  10   5     3520.89     4034.31    252.78 o
  -9  10   5     1803.00     2224.03    207.33 o
  -8  10   5    15631.83    16714.83   1226.85 o
  -7  10   5      119.13      322.75    120.19 o
  -6  10   5    10692.09    11298.29    779.21 o
  -5  10   5      458.39      370.58    124.57 o
  -4  10   5     4897.94     4966.55    177.86 o
  -3  10   5     3865.62     4131.26    164.73 o
  -2  10   5     8678.67     9161.08    442.71 o
  -1  10   5     9523.68    10477.26    257.89 o
   0  10   5     1628.84     1580.02    103.11 o
   1  10   5     3775.88     3859.64    122.60 o
   2  10   5      804.26      870.36    101.31 o
   3  10   5     9701.09     9895.29    172.11 o
   4  10   5      693.71      665.16    104.13 o
   5  10   5     6265.07     5823.56    167.15 o
   6  10   5     1530.52     1494.58    117.90 o
   7  10   5     2245.76     1694.94    122.34 o
   8  10   5     2796.79     2636.55    267.83 o
   9  10   5      285.24      269.15    158.82 o
  10  10   5     3860.32     3379.56    188.54 o
 -12  11   5     3098.20     3093.10    216.02 o
 -11  11   5     3585.07     4252.17    406.55 o
 -10  11   5     2209.86     3071.78    240.78 o
  -9  11   5     5672.43     5634.04    224.71 o
  -8  11   5      242.81      316.99    142.63 o
  -7  11   5     5923.20     5854.39    210.16 o
  -6  11   5        2.33      218.67    127.72 o
  -5  11   5    13944.93    13888.99    813.23 o
  -4  11   5     2022.56     1953.30    164.03 o
  -3  11   5     4786.45     5040.88    317.90 o
  -2  11   5     2971.23     3279.44    155.26 o
  -1  11   5     2475.36     2558.98    234.28 o
   0  11   5     9821.18     9716.47    189.92 o
   1  11   5      431.41      754.56    129.33 o
   2  11   5     6650.90     6490.23    227.45 o
   3  11   5       44.73       58.40    105.21 o
   4  11   5     3269.06     3163.13    134.64 o
   5  11   5      429.16      391.33    110.11 o
   6  11   5     4311.13     3944.26    157.14 o
   7  11   5     2122.88     1499.78    131.20 o
   8  11   5      677.04      465.52    275.53 o
   9  11   5     1784.16      976.76    197.40 o
 -10  12   5     1336.39     1534.17    172.21 o
  -9  12   5     1147.49     1519.74    163.05 o
  -8  12   5     6184.22     5574.03    701.77 o
  -7  12   5        1.74      179.68    142.04 o
  -6  12   5     4704.92     4666.07    276.90 o
  -5  12   5      387.03      507.52    145.56 o
  -4  12   5     3727.35     3588.03    197.27 o
  -3  12   5     1790.23     2076.71    154.43 o
  -2  12   5     4211.33     4417.05    275.53 o
  -1  12   5     5314.91     5471.07    186.43 o
   0  12   5      369.28      508.28    113.48 o
   1  12   5     3439.14     3254.21    155.44 o
   2  12   5       30.60      104.01    116.52 o
   3  12   5     6303.14     5800.21    299.53 o
   4  12   5      456.99      437.73    122.34 o
   5  12   5     2595.44     2510.06    172.69 o
   6  12   5      998.88      850.29    139.27 o
  -7  13   5     2589.22     2305.93    302.64 o
  -6  13   5        8.24       66.90    153.97 o
  -5  13   5     4386.78     4056.93    306.56 o
  -4  13   5     1072.21     1142.80    180.64 o
  -3  13   5     1489.00     1411.97    154.06 o
  -2  13   5      990.09     1063.85    155.82 o
  -1  13   5     1051.16      964.51    153.89 o
   0  13   5     3500.06     3369.26    205.85 o
   1  13   5      439.53      663.31    154.92 o
   2  13   5     3894.59     3190.22    167.98 o
   3  13   5       28.32      128.64    129.97 o
   4  13   5     1390.53     1292.44    269.72 o
 -20   0   6     2621.87     2449.31    244.12 o
 -19   0   6      127.75      117.36    192.67 o
 -18   0   6     8088.20     8075.77    278.13 o
 -17   0   6      226.10      114.85    166.32 o
 -16   0   6     9081.30     9733.07    256.18 o
 -15   0   6      916.24      855.68    150.88 o
 -14   0   6    11164.92    11465.73    405.01 o
 -13   0   6    16666.83    18238.47   1666.05 o
 -12   0   6    12644.54    13089.36    789.61 o
 -11   0   6    41452.43    36689.39   6187.58 o
 -10   0   6     1084.56     1118.60    136.38 o
  -9   0   6     9396.12     9030.30    477.48 o
  -8   0   6     1754.41     1730.78     85.95 o
  -7   0   6    15468.18    14985.38    158.37 o
  -6   0   6    11272.12    10046.70    128.20 o
  -5   0   6    22274.21    19227.27    779.08 o
  -4   0   6    22743.97    22675.31    196.82 o
  -3   0   6     1184.01     1312.52     41.75 o
  -2   0   6    29501.57    25838.15    328.82 o
  -1   0   6     1193.58     1352.64     43.72 o
   0   0   6    59623.31    52026.81   2301.86 o
   1   0   6     5909.63     3530.69   1710.16 o
   2   0   6     4671.29     4444.43    921.67 o
   3   0   6     1625.60     1872.03     79.09 o
   4   0   6    15034.89    13687.58    180.05 o
   5   0   6    28198.13    26584.53    659.83 o
   6   0   6    10738.68    10449.22    185.56 o
   7   0   6    34029.68    33506.25    401.79 o
   8   0   6      907.42      931.90    124.51 o
   9   0   6    23131.63    20849.68    420.59 o
  10   0   6     6604.80     6966.47    221.48 o
  11   0   6    12159.20    14874.97    845.71 o
  12   0   6     4155.67     5142.55    329.85 o
  13   0   6     1402.30     1444.66    281.06 o
  14   0   6     2143.37     2489.09    221.12 o
  15   0   6      243.25      188.90    201.21 o
 -20   1   6      257.43      176.80    156.53 o
 -19   1   6     4797.06     4816.83    184.10 o
 -18   1   6       58.23       56.50    144.26 o
 -17   1   6     5741.06     5812.13    168.56 o
 -16   1   6      540.63      456.31    112.18 o
 -15   1   6    14437.31    15059.70    550.89 o
 -14   1   6    15825.33    17769.74    343.72 o
 -13   1   6     8069.12     8994.06    213.25 o
 -12   1   6    11106.99    11750.32    178.55 o
 -11   1   6     2225.18     1941.68     76.62 o
 -10   1   6    20907.37    19690.98    355.99 o
  -9   1   6       19.52       58.64     33.91 o
  -8   1   6    50143.71    44476.55    724.50 o
  -7   1   6     9286.70     9367.61     89.10 o
  -6   1   6    11552.73    12972.66    132.59 o
  -5   1   6    13251.06    12711.19    138.59 o
  -4   1   6    14016.68    14178.95    301.53 o
  -3   1   6    46079.47    41741.39    541.77 o
  -2   1   6      554.68      535.15     22.61 o
  -1   1   6    27288.59    27176.32    270.79 o
   0   1   6      970.77      840.04     37.56 o
   1   1   6    30763.36    28487.42    560.25 o
   2   1   6    20933.74    17897.65    338.22 o
   3   1   6    19810.54    16945.77    281.01 o
   4   1   6    23341.02    22046.66    281.38 o
   5   1   6     9509.07     9930.20    119.96 o
   6   1   6    12759.59    12303.06    161.76 o
   7   1   6     1947.96     1760.95     84.04 o
   8   1   6    31168.54    32167.96    280.09 o
   9   1   6     1597.26     1548.43    104.22 o
  10   1   6    13283.79    13193.06    336.82 o
  11   1   6     3792.03     4404.52    194.74 o
  12   1   6     2584.44     3136.02    173.98 o
  13   1   6     2912.25     3457.79    439.81 o
  14   1   6     1310.45     1309.54    140.75 o
  15   1   6     3975.95     4172.31    182.80 o
 -20   2   6     1858.12     1905.74    247.99 o
 -19   2   6      378.78       81.94    143.81 o
 -18   2   6     7374.18     7341.19    194.32 o
 -17   2   6      396.83      371.64    124.00 o
 -16   2   6     8259.28     8682.23    307.71 o
 -15   2   6     2136.62     1976.77    137.81 o
 -14   2   6     6916.55     7436.48    173.70 o
 -13   2   6    12726.72    13681.96    202.25 o
 -12   2   6     5400.10     5442.83    131.59 o
 -11   2   6    28288.04    29665.01    250.85 o
 -10   2   6      186.79      186.94     24.35 o
  -9   2   6    12165.63    12421.66    109.47 o
  -8   2   6     2545.09     2407.87     80.36 o
  -7   2   6    36341.45    34253.36    823.46 o
  -6   2   6     8383.65     7560.46    122.11 o
  -5   2   6    42127.41    39440.86    505.05 o
  -4   2   6    26761.94    29340.59    505.34 o
  -3   2   6     1412.48     1658.23     39.06 o
  -2   2   6    51876.10    46346.51    876.41 o
  -1   2   6      193.54      169.40     25.01 o
   0   2   6    64339.66    53090.25   1199.40 o
   1   2   6     2937.33     2612.21     61.98 o
   2   2   6    10388.29    10449.84    161.86 o
   3   2   6     4999.63     4996.25    252.86 o
   4   2   6    12398.87     9828.02    621.30 o
   5   2   6    35336.12    29744.69   1312.16 o
   6   2   6     4508.83     4438.03    176.36 o
   7   2   6    15690.77    14671.37    343.24 o
   8   2   6       25.17       -8.93     77.04 o
   9   2   6     5528.12     5384.50    343.26 o
  10   2   6      728.94      873.08    124.83 o
  11   2   6     8274.54     8753.02    391.31 o
  12   2   6     4003.41     4313.01    231.45 o
  13   2   6     1607.49     1498.18    160.09 o
  14   2   6     3014.03     3193.63    168.05 o
  15   2   6      273.16      159.22    145.15 o
 -19   3   6     3942.02     4340.23    232.76 o
 -18   3   6       10.63     -166.87    166.87 o
 -17   3   6     3862.91     4113.86    197.71 o
 -16   3   6      335.55      480.30    124.89 o
 -15   3   6    10714.12    10957.50    211.91 o
 -14   3   6     6372.94     6542.64    164.19 o
 -13   3   6     3126.13     3322.49    103.95 o
 -12   3   6     5458.52     5757.90    115.25 o
 -11   3   6     1457.87     1467.93     72.42 o
 -10   3   6    19198.25    18832.38    180.15 o
  -9   3   6     1013.60     1091.50     72.20 o
  -8   3   6    30637.16    27235.93    321.66 o
  -7   3   6     6652.63     6971.10     78.53 o
  -6   3   6    16241.29    18197.54    320.84 o
  -5   3   6    12463.70    11435.79    203.50 o
  -4   3   6    13368.03    13668.03    134.17 o
  -3   3   6    56925.29    54695.11    589.81 o
  -2   3   6     6355.41     6106.91     74.77 o
  -1   3   6    29361.45    30277.36    235.29 o
   0   3   6       10.62      102.65     29.86 o
   1   3   6    19248.57    17296.87    373.24 o
   2   3   6     6156.63     4443.06    127.67 o
   3   3   6    21640.67    18045.17    316.83 o
   4   3   6    11773.87     9699.52    285.74 o
   5   3   6     1483.10     1240.37     42.31 o
   6   3   6     6288.66     6586.32    165.17 o
   7   3   6      816.19      767.36    111.03 o
   8   3   6    12894.32    15593.74   1481.82 o
   9   3   6      872.36      876.60    108.04 o
  10   3   6     5965.05     5756.16    240.08 o
  11   3   6     2249.46     2195.19    180.19 o
  12   3   6     2527.52     2452.33    158.75 o
  13   3   6     2675.00     2617.58    201.98 o
  14   3   6     1081.98     1067.50    144.02 o
  15   3   6     2959.25     3256.69    177.24 o
 -19   4   6      105.20      -59.25    188.44 o
 -18   4   6     4325.59     4191.62    257.09 o
 -17   4   6      407.08      164.53    191.93 o
 -16   4   6     2736.93     2631.38    209.92 o
 -15   4   6      355.07      264.86     85.28 o
 -14   4   6     1661.76     1644.10     84.93 o
 -13   4   6     3483.48     3468.01    132.19 o
 -12   4   6     1934.42     1889.08     78.02 o
 -11   4   6    22016.49    21377.28    185.46 o
 -10   4   6      160.42      164.22     52.61 o
  -9   4   6     8599.27    10057.05    137.92 o
  -8   4   6      415.74      340.14     43.79 o
  -7   4   6    17792.99    16976.63    213.02 o
  -6   4   6     5711.18     5491.09     90.78 o
  -5   4   6    20649.67    19426.04    239.48 o
  -4   4   6    13018.18    15736.07    168.82 o
  -3   4   6     3324.98     4122.12    110.33 o
  -2   4   6    34629.19    34512.76    590.59 o
  -1   4   6        5.62       32.68     31.03 o
   0   4   6    37625.25    35583.64    724.38 o
   1   4   6     2013.32     1758.98     68.39 o
   2   4   6    11155.25    10589.08    122.90 o
   3   4   6     2133.76     2384.65     70.24 o
   4   4   6     8201.71     8047.05    198.61 o
   5   4   6    11783.92    10748.14    144.49 o
   6   4   6     2934.50     2646.33    101.66 o
   7   4   6     7861.40     7299.58    222.66 o
   8   4   6      112.01      -21.95     93.74 o
   9   4   6     3698.04     3504.53    304.32 o
  10   4   6      459.28      607.73    124.17 o
  11   4   6     5433.88     5854.89    379.67 o
  12   4   6     2228.19     1855.71    176.73 o
  13   4   6      880.91      913.07    163.77 o
  14   4   6     1733.56     1516.84    204.08 o
 -18   5   6       11.77     -201.05    201.05 o
 -17   5   6     1486.05     1682.16    215.31 o
 -16   5   6      552.71      369.99    102.27 o
 -15   5   6     2055.67     1913.90    117.42 o
 -14   5   6     4828.92     4757.25    135.60 o
 -13   5   6      237.14      233.99     83.02 o
 -12   5   6     1622.41     1786.28     99.95 o
 -11   5   6      129.68      179.62     61.28 o
 -10   5   6     9630.61    10151.22    175.40 o
  -9   5   6      270.34      317.41     55.82 o
  -8   5   6    20986.43    21920.74    201.59 o
  -7   5   6     1616.77     1630.56     76.73 o
  -6   5   6     8783.65     9815.51    162.82 o
  -5   5   6     5230.53     4873.39    156.53 o
  -4   5   6     5433.66     4985.88     84.29 o
  -3   5   6    12780.30    12890.09    128.88 o
  -2   5   6      148.14      115.46     43.06 o
  -1   5   6    14876.39    17020.90    703.85 o
   0   5   6     1260.86     1357.35    103.49 o
   1   5   6    22589.75    22076.13    747.96 o
   2   5   6     5780.48     5181.82    103.29 o
   3   5   6    18320.60    18186.13    220.55 o
   4   5   6     9753.61     9452.53    144.53 o
   5   5   6      512.83      375.40     51.53 o
   6   5   6     3209.80     2856.52    150.61 o
   7   5   6      341.15      301.25     91.48 o
   8   5   6     7511.24     6955.50    530.86 o
   9   5   6        4.88       41.28    132.77 o
  10   5   6     2862.29     3033.99    164.78 o
  11   5   6      287.25      236.68    119.60 o
  12   5   6     1494.31     1764.83    718.07 o
  13   5   6     1732.26     1942.85    484.27 o
  14   5   6      614.72      381.86    178.40 o
 -18   6   6     2047.56     1430.29    212.67 o
 -17   6   6      606.83      393.91    133.24 o
 -16   6   6     1636.17     1667.94    176.95 o
 -15   6   6     1283.21     1285.92    187.25 o
 -14   6   6      487.01      661.72    110.16 o
 -13   6   6     1946.27     2131.42    125.46 o
 -12   6   6     1729.10     1896.19    123.80 o
 -11   6   6     8360.75     8566.58    169.46 o
 -10   6   6       22.87       80.13     73.96 o
  -9   6   6     2446.39     2892.75    198.92 o
  -8   6   6      316.98      352.84     66.67 o
  -7   6   6     7819.27     7703.32    153.08 o
  -6   6   6     5693.19     5951.48    104.43 o
  -5   6   6     6429.05     6871.22    107.06 o
  -4   6   6     3173.68     3136.38     79.21 o
  -3   6   6     1273.41     1275.09     55.05 o
  -2   6   6     8130.49     7474.96    115.39 o
  -1   6   6      208.85      214.32     43.47 o
   0   6   6    15741.60    15698.46    181.96 o
   1   6   6     1516.98     1662.96     72.93 o
   2   6   6     4365.29     4760.97     96.67 o
   3   6   6     1477.66     1655.72     67.57 o
   4   6   6     1859.65     1690.78     74.77 o
   5   6   6     7460.92     6646.20    261.54 o
   6   6   6      214.50      169.19     57.79 o
   7   6   6     4700.45     4543.16    244.72 o
   8   6   6       32.25       24.83    107.52 o
   9   6   6     1855.85     1881.24    141.38 o
  10   6   6       30.05       70.73    161.93 o
  11   6   6     2781.16     2509.00    549.27 o
  12   6   6      788.07      764.14    203.55 o
  13   6   6      714.64      773.44    180.93 o
 -17   7   6      917.50      940.01    156.92 o
 -16   7   6      345.29      405.33    229.10 o
 -15   7   6     1100.73     1078.06    148.57 o
 -14   7   6     1391.16     1019.40    178.03 o
 -13   7   6      690.45      784.75    193.42 o
 -12   7   6     1209.24     1345.24    147.29 o
 -11   7   6      889.42      917.74    152.11 o
 -10   7   6     4550.75     4697.44    135.06 o
  -9   7   6       91.92      131.03     70.68 o
  -8   7   6     6022.43     6022.54    128.94 o
  -7   7   6     2035.08     1763.08     84.30 o
  -6   7   6      322.63      420.97     65.70 o
  -5   7   6     1976.29     1918.68     66.29 o
  -4   7   6     1967.49     1870.85     99.56 o
  -3   7   6     5312.28     5140.98    196.51 o
  -2   7   6      560.08      580.30     50.92 o
  -1   7   6     1722.67     1464.36     58.70 o
   0   7   6        3.98       55.91     61.53 o
   1   7   6     2073.44     2134.68     82.49 o
   2   7   6     2002.69     1997.98     85.61 o
   3   7   6     2323.16     2293.58    100.55 o
   4   7   6     2360.42     2175.25     90.10 o
   5   7   6      607.10      603.28     70.43 o
   6   7   6     1071.60      951.36     73.72 o
   7   7   6      268.08      274.40    109.26 o
   8   7   6     2331.03     2103.14    142.02 o
   9   7   6       16.83      -47.29    121.27 o
  10   7   6      973.87     1033.29    187.50 o
  11   7   6       70.19      124.48    182.86 o
  12   7   6      640.29      677.33    235.17 o
  13   7   6      276.42      -37.57    316.16 o
 -16   8   6      429.02      612.40    161.71 o
 -15   8   6      128.34      285.17    164.62 o
 -14   8   6      106.10      161.82    145.63 o
 -13   8   6      392.69      451.51    198.96 o
 -12   8   6      460.84      407.03    133.97 o
 -11   8   6     2342.94     2435.55    167.53 o
 -10   8   6       20.30        9.91     95.15 o
  -9   8   6     1061.66     1313.90    133.12 o
  -8   8   6        7.00      -17.90     79.58 o
  -7   8   6     1303.11     1128.81     77.28 o
  -6   8   6     2194.06     2449.48    152.12 o
  -5   8   6      215.51      217.51     67.64 o
  -4   8   6      840.25      627.08     67.55 o
  -3   8   6       88.19       30.82     68.94 o
  -2   8   6      368.16      373.40     73.42 o
  -1   8   6       33.78       48.90     69.06 o
   0   8   6     1730.75     1759.74     85.89 o
   1   8   6      105.52       64.72     71.23 o
   2   8   6      374.49      394.33     79.88 o
   3   8   6      409.66      451.42     82.96 o
   4   8   6      857.89      790.60     86.78 o
   5   8   6     1145.22     1109.51     90.82 o
   6   8   6      621.46      597.97     76.90 o
   7   8   6      592.61      638.21    129.83 o
   8   8   6       99.57       84.27    131.64 o
   9   8   6      370.87      473.89    181.63 o
  10   8   6       19.16      102.28    183.80 o
  11   8   6      624.81      615.14    196.44 o
  12   8   6      107.68      -37.57    166.60 o
 -15   9   6      171.67      140.69    139.15 o
 -14   9   6      226.61      100.87    133.03 o
 -13   9   6        1.41      -35.08    127.13 o
 -12   9   6       89.42      148.95    120.97 o
 -11   9   6        0.24      -33.84    109.88 o
 -10   9   6        9.48       30.12     96.84 o
  -9   9   6        7.56      -13.02     88.24 o
  -8   9   6      715.34      742.10     98.69 o
  -7   9   6      703.83      776.85    127.16 o
  -6   9   6       59.10       49.63    103.97 o
  -5   9   6      381.35      342.32     99.94 o
  -4   9   6      264.93      257.91    101.10 o
  -3   9   6      487.63      434.60     99.27 o
  -2   9   6       29.47      -15.32     77.26 o
  -1   9   6       15.33       80.92     75.70 o
   0   9   6      849.81      660.28     83.99 o
   1   9   6      489.65      447.82     86.48 o
   2   9   6       29.36       17.70     83.54 o
   3   9   6      235.87      233.47     89.08 o
   4   9   6      337.14      306.77     92.34 o
   5   9   6       43.71       75.68     90.15 o
   6   9   6      386.87      292.57    117.41 o
   7   9   6       39.23       73.15    134.62 o
   8   9   6      468.15      387.44    179.78 o
   9   9   6        0.49      -41.85    184.40 o
  10   9   6      302.51      109.26    196.14 o
  11   9   6       63.49      -84.08    212.55 o
 -14  10   6        1.53       -1.41    132.53 o
 -13  10   6       35.55       17.28    152.51 o
 -12  10   6       28.23       82.42    146.96 o
 -11  10   6       25.69      180.27    141.35 o
 -10  10   6      154.36      336.14    135.93 o
  -9  10   6      145.67      247.75    132.02 o
  -8  10   6       97.93      304.14    162.67 o
  -7  10   6       32.69      110.90    124.24 o
  -6  10   6      170.88       59.92    120.57 o
  -5  10   6       47.07       90.39    119.77 o
  -4  10   6       14.20       13.57    109.94 o
  -3  10   6       96.83       52.49    106.63 o
  -2  10   6        1.17      -10.25     93.68 o
  -1  10   6       31.00      121.47     85.99 o
   0  10   6       29.87      127.31     89.47 o
   1  10   6      115.44      114.20     92.50 o
   2  10   6       30.86      -14.05     94.50 o
   3  10   6       14.35      -77.76     95.57 o
   4  10   6       29.04        7.70     97.60 o
   5  10   6       51.66       15.95     98.77 o
   6  10   6        5.42       -6.43     88.63 o
   7  10   6       26.11      175.46    231.54 o
   8  10   6       63.08       83.95    175.62 o
   9  10   6       56.79       43.74    194.11 o
 -12  11   6        4.98       63.38    153.11 o
 -11  11   6       56.15      118.25    145.32 o
 -10  11   6       53.55      180.27    144.38 o
  -9  11   6       85.97      118.21    140.69 o
  -8  11   6      123.82      317.48    156.37 o
  -7  11   6       12.76       12.78    135.86 o
  -6  11   6      121.83       89.13    137.93 o
  -5  11   6       94.52      105.72    128.61 o
  -4  11   6       15.70      140.11    122.66 o
  -3  11   6      317.22      421.24    130.77 o
  -2  11   6        9.47      -45.43    127.62 o
  -1  11   6      107.01      431.83    104.91 o
   0  11   6        6.57       73.50    101.95 o
   1  11   6       25.54      142.41    100.35 o
   2  11   6        4.79       56.44    103.23 o
   3  11   6        8.47      -51.61    105.05 o
   4  11   6       20.48        6.28    107.02 o
   5  11   6        3.01       29.27    113.92 o
   6  11   6      225.43      228.25    141.73 o
   7  11   6        2.51      134.02    237.96 o
 -10  12   6       20.56      -36.56    154.55 o
  -9  12   6      223.19      313.78    167.29 o
  -8  12   6       10.99       98.59    143.20 o
  -7  12   6      238.52      341.40    144.32 o
  -6  12   6      125.04      115.88    143.10 o
  -5  12   6      193.54      225.46    143.38 o
  -4  12   6      363.95      388.99    141.59 o
  -3  12   6       39.28      -14.61    128.54 o
  -2  12   6      458.48      498.02    136.20 o
  -1  12   6        0.37      186.72    176.35 o
   0  12   6      615.44      672.67    114.24 o
   1  12   6       20.40      106.63    115.53 o
   2  12   6      355.25      365.36    118.54 o
   3  12   6      193.97      202.05    116.06 o
   4  12   6       81.99      119.64    119.44 o
   5  12   6      342.22      335.85    128.55 o
  -7  13   6       36.20       54.36    156.77 o
  -6  13   6      276.45      309.22    157.06 o
  -5  13   6      210.96      274.14    148.81 o
  -4  13   6      518.25      476.78    153.60 o
  -3  13   6      693.71      676.10    154.28 o
  -2  13   6      164.34       67.43    143.25 o
  -1  13   6      523.05      835.44    214.74 o
   0  13   6       19.93      131.37    171.28 o
   1  13   6      578.03      558.53    133.56 o
   2  13   6      251.43      260.24    128.70 o
 -20   1   7      210.58       43.97    181.21 o
 -19   1   7       55.88      -48.76    145.43 o
 -18   1   7       73.70      -23.50    134.21 o
 -17   1   7       11.53      -41.94    111.87 o
 -16   1   7      150.92       52.39     99.99 o
 -15   1   7       50.59        1.17     93.27 o
 -14   1   7      541.19      562.30    104.97 o
 -13   1   7      550.71      568.77     81.77 o
 -12   1   7       17.97       13.20     59.64 o
 -11   1   7     2482.77     2359.92     76.51 o
 -10   1   7       73.72       35.10     40.22 o
  -9   1   7      166.24      137.07     37.75 o
  -8   1   7      181.49      213.80     36.81 o
  -7   1   7     1868.58     2009.13     54.11 o
  -6   1   7     3324.55     3521.84     73.67 o
  -5   1   7      467.12      447.74     33.92 o
  -4   1   7     4409.41     5131.07    135.07 o
  -3   1   7      103.94      108.72     20.37 o
  -2   1   7     2728.18     2944.22     57.35 o
  -1   1   7      433.30      416.35     27.94 o
   0   1   7       44.37       70.54     27.81 o
   1   1   7       48.57       45.68     34.35 o
   2   1   7      913.47      830.85     47.36 o
   3   1   7      952.95      911.02     52.56 o
   4   1   7       25.62       13.59     17.63 o
   5   1   7      600.07      509.91     59.54 o
   6   1   7       30.65       12.16     60.73 o
   7   1   7       21.28       56.14     71.64 o
   8   1   7      531.20      447.67     85.47 o
   9   1   7      236.54      198.05     93.50 o
  10   1   7       60.59      -39.99    105.85 o
  11   1   7      627.24      462.66    137.61 o
  12   1   7       41.74       45.94    146.68 o
  13   1   7       33.23       -6.56    164.99 o
  14   1   7       33.95     -172.03    207.15 o
 -20   2   7       19.96     -103.21    343.55 o
 -19   2   7      341.89      218.38    176.61 o
 -18   2   7      167.63      -71.93    160.56 o
 -17   2   7       93.42        6.88    110.78 o
 -16   2   7       77.64       73.37    124.60 o
 -15   2   7      166.43      134.14    109.67 o
 -14   2   7      519.78      451.54     73.89 o
 -13   2   7       99.45       90.44     68.26 o
 -12   2   7     1924.49     1828.26     80.71 o
 -11   2   7        8.74       37.19     53.03 o
 -10   2   7     6516.41     6517.19    127.13 o
  -9   2   7     1342.54     1232.84     40.26 o
  -8   2   7     3433.67     2971.88     55.80 o
  -7   2   7      536.23      558.51     29.76 o
  -6   2   7     2363.59     2531.73     66.98 o
  -5   2   7     8978.92     9227.73    103.68 o
  -4   2   7      122.78      179.37     29.35 o
  -3   2   7     3208.64     2797.26     74.58 o
  -2   2   7      923.73     1010.71     29.43 o
  -1   2   7      255.68      227.21     27.11 o
   0   2   7     1306.52     1214.52     40.07 o
   1   2   7      856.47      723.65     36.83 o
   2   2   7     1440.57     1354.34     43.19 o
   3   2   7       48.26       33.68     26.31 o
   4   2   7     1311.48     1018.73     50.05 o
   5   2   7      196.22       92.32     56.08 o
   6   2   7     1693.50     1805.02     92.88 o
   7   2   7       44.95       24.55     70.19 o
   8   2   7     1795.01     1742.06     98.09 o
   9   2   7      177.02       68.10    120.13 o
  10   2   7      485.67      419.74    126.87 o
  11   2   7      249.60      109.18    137.75 o
  12   2   7       66.45       31.55    149.99 o
  13   2   7      432.67      348.67    166.56 o
  14   2   7       11.34     -132.60    198.37 o
 -19   3   7      209.62       -1.33    184.23 o
 -18   3   7      852.33      663.52    172.82 o
 -17   3   7      489.53      418.58    189.15 o
 -16   3   7      194.92      154.15    171.69 o
 -15   3   7      270.70      209.12    149.99 o
 -14   3   7       29.20       53.10     73.99 o
 -13   3   7     1961.69     2087.29     81.67 o
 -12   3   7       26.60       18.86     57.49 o
 -11   3   7     2705.57     2446.93     81.79 o
 -10   3   7      315.13      386.17     50.60 o
  -9   3   7     1141.16     1204.82     41.67 o
  -8   3   7     4756.40     4166.99     55.63 o
  -7   3   7     4198.17     4015.00     77.16 o
  -6   3   7     8921.58     8442.62    132.00 o
  -5   3   7      517.23      432.04     38.25 o
  -4   3   7     2075.28     1984.09     46.29 o
  -3   3   7      120.23      109.09     32.15 o
  -2   3   7     5120.42     4776.90    137.14 o
  -1   3   7     7870.19     7836.35    103.42 o
   0   3   7     4625.43     4395.66     85.69 o
   1   3   7     4245.47     3672.66     96.95 o
   2   3   7     1457.44     1232.86     53.44 o
   3   3   7     3133.76     2881.13    111.47 o
   4   3   7        7.01       13.87     31.87 o
   5   3   7     6739.78     6105.15    130.07 o
   6   3   7      419.88      354.14     66.56 o
   7   3   7     2703.62     2948.75    151.47 o
   8   3   7      686.78      681.50    104.41 o
   9   3   7     1077.82     1085.59    175.84 o
  10   3   7     1478.48     1675.34    178.56 o
  11   3   7      120.61       97.91    172.33 o
  12   3   7     1362.79     1392.68    336.19 o
  13   3   7       36.33      -39.71    184.21 o
  14   3   7      644.45      455.14    205.90 o
 -19   4   7     1224.87      975.65    201.14 o
 -18   4   7      224.98       57.27    208.32 o
 -17   4   7     1701.50     1678.19    209.45 o
 -16   4   7     1396.77     1303.25    180.55 o
 -15   4   7     1163.81      832.59    142.77 o
 -14   4   7     1475.57     1466.66    100.02 o
 -13   4   7       14.18      -24.73     73.31 o
 -12   4   7      879.16      828.60     79.48 o
 -11   4   7      751.15      625.75     71.44 o
 -10   4   7     7707.91     6964.48    157.21 o
  -9   4   7     3953.67     4150.15    113.12 o
  -8   4   7     1618.00     1325.93     49.28 o
  -7   4   7     3340.64     3558.18     94.11 o
  -6   4   7      279.76      333.54     43.43 o
  -5   4   7    11429.50    11176.20    197.08 o
  -4   4   7       12.32        3.59     35.24 o
  -3   4   7    12145.90    12315.81    144.91 o
  -2   4   7      139.37      155.64     26.12 o
  -1   4   7    14833.27    15258.18    260.85 o
   0   4   7     3223.38     2755.67     95.56 o
   1   4   7     6906.91     6211.96    265.54 o
   2   4   7    14047.20    12874.25    216.48 o
   3   4   7      521.51      395.39     41.98 o
   4   4   7     6003.88     4820.89    187.97 o
   5   4   7      105.38      134.14     53.36 o
   6   4   7     3987.01     3573.55    154.69 o
   7   4   7      153.14      194.95     91.45 o
   8   4   7     3432.42     3317.75    161.68 o
   9   4   7     1196.87     1128.94    134.88 o
  10   4   7      218.19      143.49    128.68 o
  11   4   7     1850.83     1837.56    251.25 o
  12   4   7       92.61      177.25    201.36 o
  13   4   7     2082.84     1867.22    197.45 o
 -18   5   7     2334.63     1512.99    229.02 o
 -17   5   7     1175.80      962.82    200.10 o
 -16   5   7     1358.17      871.93    141.21 o
 -15   5   7     2065.43     1447.93    158.77 o
 -14   5   7     1158.87     1058.56    123.69 o
 -13   5   7     8873.87     8834.01    185.10 o
 -12   5   7        1.14       45.91     78.08 o
 -11   5   7     6420.00     5751.61    143.31 o
 -10   5   7      354.16      428.91     70.12 o
  -9   5   7     5859.51     5923.86    217.02 o
  -8   5   7     5191.34     4705.40    103.30 o
  -7   5   7     6152.85     6117.01    163.93 o
  -6   5   7    12556.34    12742.36    140.63 o
  -5   5   7      968.03      831.79     60.50 o
  -4   5   7    10826.18    10630.93    108.61 o
  -3   5   7      106.46      114.52     19.62 o
  -2   5   7    15166.70    15874.85    233.46 o
  -1   5   7     1446.65     1316.38     69.32 o
   0   5   7    10943.35    11461.85    155.67 o
   1   5   7     3340.63     3010.35    138.70 o
   2   5   7     1153.27     1027.90     56.17 o
   3   5   7     7655.90     7387.83    163.88 o
   4   5   7      534.52      506.08     54.42 o
   5   5   7    11032.78    10357.40    751.43 o
   6   5   7      231.78      238.70     90.97 o
   7   5   7     1693.86     1468.61    111.87 o
   8   5   7      551.87      579.05    113.33 o
   9   5   7     2242.09     2203.78    170.84 o
  10   5   7     2667.19     2807.02    163.43 o
  11   5   7      682.11      802.60    270.65 o
  12   5   7     2339.12     2477.87    580.75 o
  13   5   7        6.80       27.25    203.98 o
 -18   6   7      243.57     -151.34    203.76 o
 -17   6   7     1933.63     1563.00    159.72 o
 -16   6   7     3684.15     3042.56    145.86 o
 -15   6   7     1066.10      911.98    116.99 o
 -14   6   7     7536.09     6797.69    160.04 o
 -13   6   7      518.16      576.23     97.44 o
 -12   6   7     7380.65     6743.83    202.14 o
 -11   6   7       30.49       52.05     81.65 o
 -10   6   7    13095.42    12853.94    384.61 o
  -9   6   7     4189.90     4397.01    110.05 o
  -8   6   7     5355.25     5496.63    132.34 o
  -7   6   7     4341.05     4313.16    148.88 o
  -6   6   7     1947.56     2045.85     78.70 o
  -5   6   7    17119.90    15089.80    227.87 o
  -4   6   7      437.50      311.14     59.00 o
  -3   6   7    15529.83    15628.86    358.32 o
  -2   6   7      585.94      575.57     52.07 o
  -1   6   7     6036.12     6133.67    117.20 o
   0   6   7     4067.00     4129.54    116.60 o
   1   6   7     6856.74     6715.08    163.20 o
   2   6   7    11085.04    10820.05    135.41 o
   3   6   7     1184.39     1104.80     68.40 o
   4   6   7     4378.97     3951.08    122.94 o
   5   6   7       12.46       -2.66     56.63 o
   6   6   7     5347.98     5042.59    175.71 o
   7   6   7     1249.81     1228.76    146.38 o
   8   6   7     5740.07     5690.02    203.50 o
   9   6   7     2805.45     2596.02    175.21 o
  10   6   7      799.14      744.36    141.70 o
  11   6   7     1912.53     2173.42    527.07 o
  12   6   7      160.99      238.07    189.63 o
 -17   7   7     1587.25     1164.28    162.37 o
 -16   7   7     1146.21      925.19    159.36 o
 -15   7   7     3499.65     2980.24    179.07 o
 -14   7   7      825.91      817.11    142.76 o
 -13   7   7    10740.29    10030.97    265.37 o
 -12   7   7       19.46       -9.57     96.84 o
 -11   7   7     6972.15     6723.01    161.61 o
 -10   7   7      602.68      619.05     87.21 o
  -9   7   7     2562.39     2557.01    110.81 o
  -8   7   7     7724.55     7635.49    158.65 o
  -7   7   7     3715.03     3624.90    110.82 o
  -6   7   7    10430.54    10850.18    141.18 o
  -5   7   7     1137.80     1352.23     81.56 o
  -4   7   7     5376.39     4961.90     90.52 o
  -3   7   7       39.72       15.74     52.49 o
  -2   7   7    17493.40    17326.20    169.33 o
  -1   7   7     4562.46     4615.52    105.26 o
   0   7   7     8669.99     8799.38    183.37 o
   1   7   7     7277.55     6917.14    196.14 o
   2   7   7     1120.24     1044.82     70.75 o
   3   7   7     8110.84     7737.02    177.72 o
   4   7   7      652.94      623.82     75.74 o
   5   7   7    12305.37    11062.55    744.89 o
   6   7   7     1168.97     1114.89    124.63 o
   7   7   7     3342.31     2823.56    170.70 o
   8   7   7     2184.58     2059.20    149.13 o
   9   7   7     2578.96     2281.83    192.42 o
  10   7   7     3536.86     3489.47    491.18 o
  11   7   7      814.20      858.92    208.56 o
  12   7   7     2364.90     2338.27    356.16 o
 -16   8   7     3210.69     3049.11    279.20 o
 -15   8   7     1231.83     1306.62    165.63 o
 -14   8   7     5899.59     5059.11    234.06 o
 -13   8   7       89.98      151.02    140.14 o
 -12   8   7     5255.03     5104.71    175.33 o
 -11   8   7      578.59      448.36    140.98 o
 -10   8   7    10831.89    10617.40    238.27 o
  -9   8   7     5219.93     5058.73    177.11 o
  -8   8   7     4058.16     4361.67    276.38 o
  -7   8   7     2020.99     1855.82     85.02 o
  -6   8   7      743.75      680.51     65.55 o
  -5   8   7     8127.81     8374.61    209.24 o
  -4   8   7      174.74      127.78    101.92 o
  -3   8   7    13497.77    14780.72    676.08 o
  -2   8   7      284.47      295.79     72.85 o
  -1   8   7     4536.77     4691.32    140.54 o
   0   8   7     3415.10     3216.60    102.91 o
   1   8   7     5088.58     4853.07    130.41 o
   2   8   7    13935.83    14180.64    273.74 o
   3   8   7      691.78      743.22     90.00 o
   4   8   7     7261.50     6725.54    135.03 o
   5   8   7        1.60       12.34     69.53 o
   6   8   7     7201.40     6394.93    284.30 o
   7   8   7     1892.08     1803.94    155.12 o
   8   8   7     4620.33     4745.93    270.62 o
   9   8   7     3659.76     3503.82    532.98 o
  10   8   7     1223.99     1323.92    237.34 o
  11   8   7     2598.23     2531.03    500.17 o
 -15   9   7     1931.81     1871.44    154.04 o
 -14   9   7      852.33      904.05    137.19 o
 -13   9   7     7442.17     7846.42    601.96 o
 -12   9   7       43.03      -46.47    124.40 o
 -11   9   7     6775.59     7099.48    361.15 o
 -10   9   7      981.52      860.64    108.20 o
  -9   9   7     5212.19     5437.50    221.54 o
  -8   9   7     4181.72     4523.92    282.08 o
  -7   9   7     7101.21     7955.37    631.79 o
  -6   9   7     9289.51    10216.10    583.74 o
  -5   9   7      246.93      315.63    110.41 o
  -4   9   7     4784.10     4550.73    168.09 o
  -3   9   7      211.75      469.35     87.66 o
  -2   9   7    11456.66    11999.38    236.13 o
  -1   9   7     3417.72     3711.10    114.59 o
   0   9   7     4764.72     4640.71    124.32 o
   1   9   7     2392.18     2182.75    105.33 o
   2   9   7     1411.08     1326.64    125.44 o
   3   9   7     5952.73     5659.63    156.38 o
   4   9   7      799.95      733.08     98.24 o
   5   9   7    10232.61     7674.98    831.31 o
   6   9   7      165.70      192.98    131.59 o
   7   9   7     3741.09     3377.83    176.92 o
   8   9   7     1446.45     1194.29    199.03 o
   9   9   7     2609.31     2157.72    266.55 o
  10   9   7     3016.42     2763.27    278.74 o
 -14  10   7     2664.96     2706.95    194.03 o
 -13  10   7      211.82      108.97    157.24 o
 -12  10   7     2927.95     3100.95    332.11 o
 -11  10   7      278.34       93.19    156.62 o
 -10  10   7     6852.47     7257.28    558.81 o
  -9  10   7     3899.92     4588.72    326.88 o
  -8  10   7     3090.67     3779.59    193.79 o
  -7  10   7     3943.05     4802.23    170.92 o
  -6  10   7     1336.77     1460.08    132.86 o
  -5  10   7    10509.00    12359.29    282.68 o
  -4  10   7        6.78      173.40    119.86 o
  -3  10   7    12694.14    13066.15    302.38 o
  -2  10   7     1385.02     1485.85    114.55 o
  -1  10   7     4416.31     4296.11    177.72 o
   0  10   7     1962.56     2069.38    115.61 o
   1  10   7     4635.94     4340.55    135.43 o
   2  10   7     6960.96     6592.28    170.00 o
   3  10   7      788.54      729.09    106.94 o
   4  10   7     3280.84     2824.90    126.05 o
   5  10   7       77.04       53.18     89.73 o
   6  10   7     4551.01     4175.07    233.07 o
   7  10   7      190.60      181.81    243.93 o
   8  10   7     3864.60     2903.67    294.58 o
 -12  11   7      102.29      154.06    180.28 o
 -11  11   7     2804.35     2682.96    243.68 o
 -10  11   7      719.82      773.04    149.99 o
  -9  11   7     2220.69     2579.81    163.38 o
  -8  11   7     3012.22     3261.61    226.02 o
  -7  11   7     2277.64     2766.07    163.29 o
  -6  11   7     7992.05     9312.70    352.16 o
  -5  11   7       59.43      110.72    138.68 o
  -4  11   7     4421.71     4141.40    190.91 o
  -3  11   7       48.11      270.44    167.10 o
  -2  11   7     8975.36     8871.77    510.74 o
  -1  11   7     2285.97     2347.44    124.36 o
   0  11   7     4307.64     4338.72    143.77 o
   1  11   7     2596.39     2483.85    131.14 o
   2  11   7      666.03      660.14    115.35 o
   3  11   7     3993.22     3584.98    142.56 o
   4  11   7      112.62      156.75    108.79 o
   5  11   7     4669.64     4378.72    369.61 o
   6  11   7       82.65      148.89    239.63 o
  -9  12   7     1558.56     1953.96    220.77 o
  -8  12   7     1582.19     1697.89    181.95 o
  -7  12   7     1537.52     1732.98    156.12 o
  -6  12   7      478.33      741.19    154.53 o
  -5  12   7     5172.24     5655.09    253.36 o
  -4  12   7        0.75      -19.56    135.93 o
  -3  12   7     5435.39     5312.95    218.18 o
  -2  12   7      394.59      374.29    156.50 o
  -1  12   7     1700.86     1577.85    132.30 o
   0  12   7     1075.49     1004.03    124.00 o
   1  12   7     2231.64     1978.28    158.52 o
   2  12   7     4105.65     3672.80    163.95 o
   3  12   7      305.14      253.38    123.40 o
   4  12   7     2303.84     1909.69    140.31 o
  -5  13   7      136.07      261.82    154.55 o
  -4  13   7     1863.88     1813.69    213.36 o
  -3  13   7       27.69       99.02    159.74 o
  -2  13   7     2904.05     2646.40    200.44 o
  -1  13   7     1053.34      938.13    178.55 o
   0  13   7     1497.05     1502.71    159.66 o
 -20   0   8     2344.27     2442.23    375.37 o
 -19   0   8     4715.29     4385.97    539.34 o
 -18   0   8      265.53      210.36    153.82 o
 -17   0   8     4539.06     4741.47    529.10 o
 -16   0   8        5.38      -17.57    132.75 o
 -15   0   8    11562.48    11271.67    831.27 o
 -14   0   8      585.00      514.31    115.58 o
 -13   0   8    19177.12    20197.67    414.05 o
 -12   0   8     4623.23     3982.46    779.38 o
 -11   0   8    10882.45     9593.24    693.16 o
 -10   0   8    13732.88    13339.09    258.86 o
  -9   0   8    11142.17    10809.24    164.46 o
  -8   0   8    44495.74    23127.58  17368.74 o
  -7   0   8      771.30      886.19     93.07 o
  -6   0   8    24836.05    23712.09    214.54 o
  -5   0   8     1335.83     1412.97     74.24 o
  -4   0   8    10876.37    10820.98    111.05 o
  -3   0   8    13851.97    12528.66    195.12 o
  -2   0   8    12374.87    12032.62    229.73 o
  -1   0   8    18591.74    16267.36    264.55 o
   0   0   8      598.48      563.30     58.47 o
   1   0   8    11906.71    12145.47    163.97 o
   2   0   8        1.88      251.83    217.45 o
   3   0   8    42417.08    40691.10   1005.10 o
   4   0   8     2845.66     2687.91    112.97 o
   5   0   8     8271.10     8004.52    334.93 o
   6   0   8     3349.05     2927.23    134.50 o
   7   0   8     2446.57     2169.19    137.53 o
   8   0   8     8774.17     8879.03    581.21 o
   9   0   8     2793.23     3011.96    191.15 o
  10   0   8    16437.88    16055.25    590.68 o
  11   0   8      342.61      592.80    179.33 o
  12   0   8     6652.04     7807.29    307.48 o
  13   0   8     1881.11     1620.95    331.80 o
 -20   1   8     1375.68     1098.13    182.72 o
 -19   1   8     1069.29      947.36    164.38 o
 -18   1   8     3667.03     3542.79    182.51 o
 -17   1   8      348.79      309.04    133.45 o
 -16   1   8    10729.80    11665.71    358.98 o
 -15   1   8       29.06       65.97     99.50 o
 -14   1   8     8208.06     8498.74    168.80 o
 -13   1   8      483.60      459.15     61.14 o
 -12   1   8    15536.75    14103.25    211.09 o
 -11   1   8    19966.19    19362.02    256.33 o
 -10   1   8    10977.17    10312.02    158.49 o
  -9   1   8    25691.44    25117.12    218.89 o
  -8   1   8      235.65      286.75     42.82 o
  -7   1   8    13495.02    13764.16    135.91 o
  -6   1   8       48.72       69.95     39.77 o
  -5   1   8    41376.59    39210.28    377.01 o
  -4   1   8     6599.53     6969.37    116.49 o
  -3   1   8    14270.28    13691.02    151.92 o
  -2   1   8     5293.81     5581.90     80.44 o
  -1   1   8     5516.82     5024.13     98.84 o
   0   1   8    38667.38    35920.96    353.36 o
   1   1   8       23.97      106.42     41.93 o
   2   1   8    27873.44    26012.51    171.68 o
   3   1   8      154.62      135.03     50.17 o
   4   1   8     7441.13     7023.94    126.18 o
   5   1   8     3396.33     2874.10     85.23 o
   6   1   8     9119.95     8979.77    136.73 o
   7   1   8    11031.49    10260.44    216.70 o
   8   1   8     3006.25     2710.11    111.28 o
   9   1   8     8851.80     9041.34    171.66 o
  10   1   8      165.59      159.79    113.42 o
  11   1   8     7983.52     8661.36    268.12 o
  12   1   8      616.35      686.73    163.70 o
  13   1   8     4047.76     4214.53    225.88 o
 -19   2   8     3638.53     3462.66    203.88 o
 -18   2   8      773.01      825.10    157.53 o
 -17   2   8     2826.84     3176.80    174.60 o
 -16   2   8      612.69      608.20    168.94 o
 -15   2   8     9296.03     9457.47    251.35 o
 -14   2   8      991.41      966.32    138.46 o
 -13   2   8    17654.31    17423.30    306.20 o
 -12   2   8     5636.92     5459.12    115.90 o
 -11   2   8     4136.04     4027.69    101.60 o
 -10   2   8     9129.82     8861.62    206.13 o
  -9   2   8     2220.36     2080.02     51.90 o
  -8   2   8    32165.21    29279.39    548.46 o
  -7   2   8      107.06      126.22     37.27 o
  -6   2   8    17546.62    17586.92    434.75 o
  -5   2   8     2944.16     3387.89     74.83 o
  -4   2   8    18865.03    19302.95    280.42 o
  -3   2   8    11551.53    10427.96     85.55 o
  -2   2   8    19487.12    19685.38    474.01 o
  -1   2   8    24003.41    21605.78    284.36 o
   0   2   8     1831.50     1617.15     57.70 o
   1   2   8    12122.82    11435.90    109.32 o
   2   2   8       33.10       73.69     39.45 o
   3   2   8    26070.80    23276.06    172.11 o
   4   2   8     3375.38     3124.19     84.37 o
   5   2   8     8608.43     8224.18    141.78 o
   6   2   8     5064.31     4685.31    124.03 o
   7   2   8     2156.33     1895.83     97.74 o
   8   2   8     7501.51     7820.70    314.73 o
   9   2   8     1546.34     1887.89    117.77 o
  10   2   8     6533.35     6857.62    323.13 o
  11   2   8       39.85       53.90    145.40 o
  12   2   8     2335.19     2620.58    209.24 o
  13   2   8      594.19      686.64    177.28 o
 -19   3   8     1168.14     1069.79    182.06 o
 -18   3   8     3253.02     3006.63    232.26 o
 -17   3   8      471.84      432.20    181.54 o
 -16   3   8     8625.89     9027.27    268.68 o
 -15   3   8       46.74      -20.41    140.82 o
 -14   3   8     3883.46     4318.54    185.46 o
 -13   3   8      230.51      290.80     73.52 o
 -12   3   8     9277.97     8350.60    153.13 o
 -11   3   8    13939.02    12764.22    159.52 o
 -10   3   8     8240.17     7862.41    122.16 o
  -9   3   8    14415.49    14673.62    132.87 o
  -8   3   8      629.80      646.68     48.13 o
  -7   3   8    10520.96    10526.92    114.31 o
  -6   3   8     1125.64     1116.97     48.92 o
  -5   3   8    19563.36    18356.79    225.28 o
  -4   3   8     7871.06     7780.19    104.60 o
  -3   3   8    13372.88    13778.44    140.66 o
  -2   3   8    11324.26    11146.83    354.82 o
  -1   3   8    11045.82    10756.90    160.12 o
   0   3   8    30858.81    27755.15    201.88 o
   1   3   8     1109.50     1040.18     49.53 o
   2   3   8    19530.69    17994.71    580.12 o
   3   3   8      552.78      442.37     37.42 o
   4   3   8     5364.43     5165.16    100.84 o
   5   3   8     1568.68     1451.24     75.64 o
   6   3   8    10065.55     9984.90    146.37 o
   7   3   8     6505.96     6433.44    135.00 o
   8   3   8     1259.85     1325.36    116.66 o
   9   3   8     3151.35     3285.12    232.36 o
  10   3   8        4.16       31.57    128.76 o
  11   3   8     3506.60     3847.62    229.67 o
  12   3   8      301.44      375.39    161.67 o
  13   3   8     2558.73     2373.12    330.46 o
 -19   4   8     2913.71     2594.68    249.90 o
 -18   4   8      680.25      540.44    198.95 o
 -17   4   8     3242.16     3663.60    224.79 o
 -16   4   8      133.07      244.21    158.48 o
 -15   4   8     4687.43     4778.30    166.41 o
 -14   4   8      861.35      884.31     92.42 o
 -13   4   8     5299.83     5104.29    178.13 o
 -12   4   8     1722.76     1791.67     88.51 o
 -11   4   8     1127.25     1267.36     80.66 o
 -10   4   8     3452.01     3355.97     95.45 o
  -9   4   8     2224.75     2165.05     81.82 o
  -8   4   8    23106.98    23269.97    221.74 o
  -7   4   8        2.91       35.57     45.73 o
  -6   4   8    11288.33    12511.95    129.42 o
  -5   4   8     3213.64     3229.15     62.33 o
  -4   4   8    12223.12    12644.65    252.99 o
  -3   4   8     9530.66     9137.02    117.65 o
  -2   4   8    18749.89    18564.25    191.14 o
  -1   4   8    14008.94    13656.80    737.43 o
   0   4   8     2370.58     2190.96     72.41 o
   1   4   8     8754.61     8393.35    269.93 o
   2   4   8       84.44       97.31     39.91 o
   3   4   8    20930.35    18371.91    534.09 o
   4   4   8     3122.31     3139.08     91.31 o
   5   4   8     9398.37     8471.60    190.76 o
   6   4   8     2341.91     1907.54    141.97 o
   7   4   8     1955.58     1719.44    118.52 o
   8   4   8     3484.57     3507.93    184.19 o
   9   4   8      727.32      846.11    123.11 o
  10   4   8     4480.28     3960.86    545.97 o
  11   4   8       30.34      168.63    142.80 o
  12   4   8     1744.49     2106.03    496.22 o
  13   4   8      240.63      260.68    164.17 o
 -18   5   8     1421.02     1518.90    213.49 o
 -17   5   8      502.58      410.18    174.82 o
 -16   5   8     4612.86     4310.78    176.19 o
 -15   5   8      231.33      159.21     99.83 o
 -14   5   8     1752.39     1729.28    108.43 o
 -13   5   8      544.82      566.82     90.16 o
 -12   5   8     2732.52     2563.23    137.47 o
 -11   5   8     4527.88     4559.79    200.92 o
 -10   5   8      519.29      421.40     75.97 o
  -9   5   8     3831.58     4031.94    103.17 o
  -8   5   8      114.58       45.87     62.04 o
  -7   5   8     6809.75     6817.89    136.08 o
  -6   5   8      268.23      331.96     62.25 o
  -5   5   8    18645.68    20926.13    247.05 o
  -4   5   8     1281.06     1366.40     60.68 o
  -3   5   8     8145.39     8306.73    115.48 o
  -2   5   8     2836.70     3072.98     92.36 o
  -1   5   8     1684.98     1703.82     99.24 o
   0   5   8    13878.98    12445.13    645.70 o
   1   5   8      125.00      139.41     47.23 o
   2   5   8    11963.51    12075.99    248.59 o
   3   5   8      728.67      768.48     56.70 o
   4   5   8     5087.28     4904.41    130.15 o
   5   5   8     2117.21     2063.48    109.39 o
   6   5   8     5783.13     5845.66    201.20 o
   7   5   8     5830.47     5471.59    249.90 o
   8   5   8      393.02      378.61    118.09 o
   9   5   8     2343.61     2304.74    149.83 o
  10   5   8       90.33      145.56    140.56 o
  11   5   8     1894.38     2138.98    641.07 o
  12   5   8        6.57      134.17    195.39 o
 -18   6   8      205.70      147.91    142.00 o
 -17   6   8      909.70      856.26    144.67 o
 -16   6   8        1.49       12.48    104.74 o
 -15   6   8     2770.57     2621.33    139.55 o
 -14   6   8     1102.58     1048.01    110.18 o
 -13   6   8     3797.29     3748.26    129.47 o
 -12   6   8     2219.71     1986.96    129.19 o
 -11   6   8      589.05      670.24     91.19 o
 -10   6   8      298.79      251.44     90.36 o
  -9   6   8     1062.83      993.71     86.16 o
  -8   6   8     8266.72     8351.14    156.40 o
  -7   6   8       14.53       42.14     66.50 o
  -6   6   8     6674.29     7258.24    173.96 o
  -5   6   8      171.36      138.09     61.74 o
  -4   6   8     2713.31     2474.51     82.73 o
  -3   6   8     3034.12     2891.80     91.85 o
  -2   6   8     2572.56     2711.58    115.58 o
  -1   6   8     3847.42     3668.17    128.91 o
   0   6   8      512.88      473.86     54.47 o
   1   6   8     3029.00     3043.33    103.44 o
   2   6   8        1.19       69.30     55.47 o
   3   6   8     7841.07     7493.00    116.27 o
   4   6   8      831.65      794.45     67.74 o
   5   6   8     2053.42     2007.49    120.14 o
   6   6   8     1446.86     1219.06    115.97 o
   7   6   8      465.78      524.12    113.72 o
   8   6   8     2056.40     1862.42    138.70 o
   9   6   8      176.17       79.09    130.62 o
  10   6   8     1806.11     1558.08    155.89 o
  11   6   8        2.86      -80.86    189.63 o
 -17   7   8       12.96       97.20    137.13 o
 -16   7   8     1567.28     1546.43    172.20 o
 -15   7   8      297.01      146.96    136.65 o
 -14   7   8      897.69      857.03    121.61 o
 -13   7   8      301.22      239.80    102.14 o
 -12   7   8     1143.66     1071.79    109.24 o
 -11   7   8     2148.76     2189.79    114.42 o
 -10   7   8     1704.71     1820.41    105.43 o
  -9   7   8     2638.19     2687.10    105.38 o
  -8   7   8      669.82      573.16     79.96 o
  -7   7   8     2489.50     2423.95    104.04 o
  -6   7   8       20.20       64.59     65.66 o
  -5   7   8     5174.40     5411.49    150.51 o
  -4   7   8     2048.19     1998.66     72.90 o
  -3   7   8      587.81      513.85     56.93 o
  -2   7   8      853.80      852.09     59.59 o
  -1   7   8      889.46      839.34     78.01 o
   0   7   8     2575.55     2440.54     93.12 o
   1   7   8       86.91      105.30     71.40 o
   2   7   8     2044.38     1984.75    121.09 o
   3   7   8      137.38       59.23     65.19 o
   4   7   8      975.08      835.57     73.27 o
   5   7   8      339.33      303.59    109.04 o
   6   7   8     1385.02     1360.19    128.95 o
   7   7   8      825.38      730.24    128.46 o
   8   7   8      210.70      225.42    130.20 o
   9   7   8      586.03      695.87    139.98 o
  10   7   8       33.82      -15.40    182.28 o
  11   7   8      765.13      726.47    205.75 o
 -16   8   8        1.12        1.63    147.98 o
 -15   8   8      540.61      645.20    149.31 o
 -14   8   8      152.35      112.54    139.95 o
 -13   8   8      636.97      742.49    142.14 o
 -12   8   8      442.21      518.30    128.34 o
 -11   8   8       22.76      -32.97    118.67 o
 -10   8   8      256.81      232.20    109.94 o
  -9   8   8      498.89      382.70     86.80 o
  -8   8   8     3498.91     3582.91    131.50 o
  -7   8   8      138.33       94.72     68.40 o
  -6   8   8     1496.60     1414.56    114.89 o
  -5   8   8      148.34      130.18     66.33 o
  -4   8   8      941.39      871.55     83.26 o
  -3   8   8     1924.73     1839.33     90.54 o
  -2   8   8      321.98      323.62     77.61 o
  -1   8   8      962.61      970.92     84.40 o
   0   8   8      106.48       97.17     75.00 o
   1   8   8      197.62      174.91     79.75 o
   2   8   8       46.43       -1.10     81.92 o
   3   8   8      968.04      867.52     92.16 o
   4   8   8      244.45      197.93     68.80 o
   5   8   8      592.09      528.10    121.84 o
   6   8   8      210.26      238.19    126.10 o
   7   8   8      242.09      227.60    131.20 o
   8   8   8      290.72      293.81    144.72 o
   9   8   8      200.56      136.77    186.17 o
  10   8   8      461.44      276.78    208.05 o
 -15   9   8       71.88        5.31    135.09 o
 -14   9   8      134.40       92.54    130.53 o
 -13   9   8       15.57      -79.05    124.44 o
 -12   9   8      133.78       84.65    115.25 o
 -11   9   8      354.83      257.07    111.19 o
 -10   9   8        7.14        0.63    100.14 o
  -9   9   8      209.56      178.52    136.24 o
  -8   9   8       21.83      -36.81    121.36 o
  -7   9   8        8.65      -33.96    112.39 o
  -6   9   8       72.02       43.20    114.35 o
  -5   9   8      520.51      845.62    163.77 o
  -4   9   8      395.57      529.55    164.38 o
  -3   9   8       16.21        7.48     83.24 o
  -2   9   8      652.50      559.44     90.71 o
  -1   9   8       26.21       41.06     82.94 o
   0   9   8      238.95      143.40     85.91 o
   1   9   8       11.40       -1.56     86.84 o
   2   9   8       42.91      -16.63     88.96 o
   3   9   8      228.18       94.92     89.81 o
   4   9   8      156.88       64.21     83.16 o
   5   9   8        0.89       65.75    163.65 o
   6   9   8      183.16      215.96    164.29 o
   7   9   8      234.59      213.20    176.16 o
   8   9   8        3.69      -35.63    229.84 o
   9   9   8       54.05       84.55    268.25 o
 -13  10   8        0.98      -32.54    161.58 o
 -12  10   8       37.87       37.87    149.93 o
 -11  10   8       36.87       22.46    149.07 o
 -10  10   8        3.74       30.77    140.61 o
  -9  10   8       13.27      -45.84    141.61 o
  -8  10   8       10.63       63.01    128.51 o
  -7  10   8       84.67       48.28    124.49 o
  -6  10   8       68.11       31.37    131.01 o
  -5  10   8       28.47      302.76    142.48 o
  -4  10   8       59.65      183.98    118.78 o
  -3  10   8       10.32       75.46     95.13 o
  -2  10   8       83.98      133.32     95.18 o
  -1  10   8        2.06       10.82     96.99 o
   0  10   8       34.25       43.83     97.38 o
   1  10   8       16.71      -27.30     98.27 o
   2  10   8      108.09       46.62     98.03 o
   3  10   8       29.89      -16.57     97.41 o
   4  10   8       88.83      -48.79    114.30 o
   5  10   8       21.47       -3.22    178.31 o
   6  10   8        2.19       -4.46    183.02 o
   7  10   8        2.41      103.50    247.49 o
 -11  11   8        1.41      -13.14    154.23 o
 -10  11   8      190.18      277.70    151.88 o
  -9  11   8        3.40       92.02    134.62 o
  -8  11   8       65.27      188.18    158.10 o
  -7  11   8      115.60      144.65    132.87 o
  -6  11   8       66.83      126.33    146.57 o
  -5  11   8      160.69      323.24    145.89 o
  -4  11   8        1.18      127.02    142.76 o
  -3  11   8       19.73      112.89    124.59 o
  -2  11   8      210.03      123.43    104.99 o
  -1  11   8        6.48      -24.39    107.41 o
   0  11   8      246.43      289.49    108.16 o
   1  11   8        1.36      -46.87    108.34 o
   2  11   8       71.36      116.42    109.79 o
   3  11   8        2.12      -31.52    110.88 o
   4  11   8        6.28       59.70    124.55 o
   5  11   8       56.27      -81.52    217.42 o
  -9  12   8       51.51        0.88    151.50 o
  -8  12   8      339.26      510.08    160.26 o
  -7  12   8       15.93       40.51    138.07 o
  -6  12   8      127.83      261.79    138.22 o
  -5  12   8        0.31       17.07    153.15 o
  -4  12   8      158.56      468.94    201.30 o
  -3  12   8      108.33      279.51    136.08 o
  -2  12   8      116.32      108.68    134.04 o
  -1  12   8      295.80      245.69    116.75 o
   0  12   8       36.85      -18.62    113.10 o
   1  12   8      178.19      176.32    116.84 o
   2  12   8        2.15      -90.97    115.66 o
 -19   1   9      207.86      175.78    202.48 o
 -18   1   9        1.50       65.52    140.05 o
 -17   1   9      193.34      170.57    128.23 o
 -16   1   9      247.16      227.38    153.59 o
 -15   1   9       75.95      106.20    130.81 o
 -14   1   9      117.47      163.89    120.11 o
 -13   1   9      170.24       64.54     60.25 o
 -12   1   9        9.08       16.30     57.17 o
 -11   1   9      440.70      361.61     53.76 o
 -10   1   9     1077.02     1012.26     60.66 o
  -9   1   9       99.75       93.35     47.78 o
  -8   1   9     1614.10     1633.12     64.42 o
  -7   1   9      306.83      338.52     49.67 o
  -6   1   9      308.08      295.21     44.52 o
  -5   1   9      280.53      287.73     36.82 o
  -4   1   9      875.38      860.06     35.30 o
  -3   1   9     3793.42     3715.77     54.36 o
  -2   1   9        4.77       20.96     29.83 o
  -1   1   9     2578.72     2770.20     58.08 o
   0   1   9      237.03      277.35     46.00 o
   1   1   9      136.75      150.72     48.70 o
   2   1   9     1077.50     1028.20     59.61 o
   3   1   9      281.41      120.51     55.75 o
   4   1   9      473.44      471.20     64.22 o
   5   1   9      269.97      208.28     66.86 o
   6   1   9      353.24      403.03     87.81 o
   7   1   9       35.89      -72.46     84.14 o
   8   1   9      148.30      127.67     91.01 o
   9   1   9        2.78      -66.15    103.67 o
  10   1   9       74.30       51.43    117.33 o
  11   1   9       73.77       27.11    130.17 o
  12   1   9      216.95      157.70    168.97 o
 -19   2   9       58.86       71.27    161.17 o
 -18   2   9      855.21      703.30    151.15 o
 -17   2   9       55.47       74.35    153.01 o
 -16   2   9      348.05      297.74    143.87 o
 -15   2   9      467.82      412.94    129.33 o
 -14   2   9       17.45      113.76    113.20 o
 -13   2   9      192.63      128.65     82.72 o
 -12   2   9     1068.23      907.34     88.82 o
 -11   2   9      913.06      783.93     81.35 o
 -10   2   9      264.44      207.13     49.67 o
  -9   2   9     1146.93     1122.71     53.86 o
  -8   2   9       72.42       61.13     42.99 o
  -7   2   9     3859.03     3796.94    161.42 o
  -6   2   9     3249.22     3204.89    111.82 o
  -5   2   9     3228.62     3283.38     91.36 o
  -4   2   9     1551.30     1440.64     38.75 o
  -3   2   9     3313.17     3301.48     57.54 o
  -2   2   9     2372.31     2345.83     61.38 o
  -1   2   9      377.89      382.21     35.17 o
   0   2   9     2183.41     2017.47     55.21 o
   1   2   9     1391.29     1462.05     52.86 o
   2   2   9      187.66      220.70     42.97 o
   3   2   9      646.16      645.30     60.40 o
   4   2   9      317.06      267.72     60.20 o
   5   2   9      648.75      593.34     72.39 o
   6   2   9      133.64      110.57     76.21 o
   7   2   9      690.35      660.01     89.04 o
   8   2   9      171.60      143.22     94.04 o
   9   2   9      534.44      507.57    106.93 o
  10   2   9       22.60      -79.59    135.31 o
  11   2   9      555.53      234.31    153.53 o
  12   2   9       38.31      -71.82    211.26 o
 -19   3   9      908.56      723.50    173.11 o
 -18   3   9        7.63       22.49    182.10 o
 -17   3   9      913.94      796.61    175.73 o
 -16   3   9      248.68      238.01    149.82 o
 -15   3   9     1071.78     1087.96    153.13 o
 -14   3   9     1038.84      890.62    156.09 o
 -13   3   9      503.44      405.89     85.46 o
 -12   3   9      285.26      239.67     72.39 o
 -11   3   9      211.04      192.41     66.13 o
 -10   3   9      846.80      735.96     67.07 o
  -9   3   9       99.05       64.29     45.56 o
  -8   3   9     3549.14     3375.16     82.88 o
  -7   3   9      781.52     1053.20     54.80 o
  -6   3   9     1959.07     2070.97     60.69 o
  -5   3   9     1922.30     1880.57     52.47 o
  -4   3   9     1796.54     1952.69     52.89 o
  -3   3   9     5597.31     5384.32     72.00 o
  -2   3   9       87.01      131.68     32.72 o
  -1   3   9     1575.76     1328.67     45.79 o
   0   3   9       25.37       -5.22     40.28 o
   1   3   9     2171.84     2034.22     61.27 o
   2   3   9     1652.79     1585.70    100.69 o
   3   3   9     2651.39     2531.14    113.66 o
   4   3   9     2366.19     2177.37    111.26 o
   5   3   9      131.87      165.42     70.60 o
   6   3   9     1214.42     1128.45    169.56 o
   7   3   9        4.27      -20.01     83.56 o
   8   3   9     1864.08     1717.72    165.86 o
   9   3   9       79.61       91.94    119.70 o
  10   3   9     1005.60     1009.04    147.73 o
  11   3   9      253.62      235.15    150.69 o
  12   3   9      188.96       63.63    165.00 o
 -19   4   9       73.24      148.23    201.84 o
 -18   4   9     2215.58     2236.73    212.05 o
 -17   4   9      295.21      270.23    175.94 o
 -16   4   9     2425.39     2304.10    194.69 o
 -15   4   9      534.57      358.76    103.49 o
 -14   4   9     1794.16     1529.19    101.49 o
 -13   4   9      821.49      698.92     85.63 o
 -12   4   9      829.29      750.78     80.87 o
 -11   4   9     3387.72     3372.70    103.22 o
 -10   4   9       10.28       12.03     65.67 o
  -9   4   9     1168.38     1165.95     73.00 o
  -8   4   9      198.72      160.31     49.35 o
  -7   4   9     4270.87     4209.97    107.58 o
  -6   4   9     4037.01     3914.80     78.99 o
  -5   4   9     1257.22     1192.22     50.47 o
  -4   4   9     3695.40     3716.81     67.42 o
  -3   4   9       51.82       78.48     41.30 o
  -2   4   9     6917.21     6528.42    109.16 o
  -1   4   9       64.37       73.05     38.96 o
   0   4   9     9183.94     8655.89    135.79 o
   1   4   9      342.38      271.37     42.38 o
   2   4   9     3445.69     3077.79     86.23 o
   3   4   9     2540.68     2509.95     87.55 o
   4   4   9     1901.89     1879.19     85.93 o
   5   4   9     5837.52     5742.39    152.92 o
   6   4   9      421.47      386.03     98.00 o
   7   4   9     3265.23     2911.73    164.93 o
   8   4   9       46.71       15.90    108.47 o
   9   4   9      870.91      860.04    135.17 o
  10   4   9      214.62      174.78    136.52 o
  11   4   9      884.97      725.77    157.47 o
  12   4   9      683.89      671.76    197.70 o
 -18   5   9        9.67      -12.83    179.94 o
 -17   5   9     2010.76     1625.86    192.95 o
 -16   5   9      325.78      222.57    103.66 o
 -15   5   9     3559.36     3315.29    157.62 o
 -14   5   9     2269.90     1919.36    133.11 o
 -13   5   9     1322.72     1159.75     98.70 o
 -12   5   9     2402.43     2192.86    104.29 o
 -11   5   9      152.67      228.70     76.13 o
 -10   5   9     8726.65     7958.30    210.53 o
  -9   5   9      316.89      336.03     71.16 o
  -8   5   9    11893.58    12106.58    202.57 o
  -7   5   9      331.27      409.37     66.68 o
  -6   5   9     3800.37     3720.37    112.61 o
  -5   5   9     4141.91     4235.13     85.50 o
  -4   5   9     1775.77     1824.05     65.41 o
  -3   5   9    16411.54    16816.12    160.46 o
  -2   5   9      320.36      451.30     55.62 o
  -1   5   9     8117.67     7781.98    140.77 o
   0   5   9       51.36       51.75     43.57 o
   1   5   9     5719.41     4727.88    226.39 o
   2   5   9     1125.39     1047.80     63.39 o
   3   5   9     6363.08     5112.56    410.07 o
   4   5   9     4520.80     3975.02    196.77 o
   5   5   9      413.86      299.98     95.67 o
   6   5   9     2956.34     2948.04    151.94 o
   7   5   9       40.23      124.16    109.34 o
   8   5   9     3013.17     3187.79    358.74 o
   9   5   9      226.59      205.26    128.55 o
  10   5   9     1232.97     1223.13    156.77 o
  11   5   9      492.74      473.68    267.53 o
 -17   6   9      119.54       33.25    138.47 o
 -16   6   9     2607.79     2110.00    152.59 o
 -15   6   9      698.79      470.92    127.52 o
 -14   6   9     1568.94     1482.49    128.42 o
 -13   6   9     4326.10     4007.33    151.78 o
 -12   6   9     1289.19     1326.27    103.83 o
 -11   6   9    10996.80    10287.18    395.82 o
 -10   6   9      219.44      273.57     84.56 o
  -9   6   9     6639.68     6573.44    231.96 o
  -8   6   9      297.69      311.03     75.34 o
  -7   6   9    10933.17    10668.21    185.26 o
  -6   6   9     5468.07     5940.18    144.10 o
  -5   6   9     5803.59     6232.29    104.05 o
  -4   6   9     4702.14     5019.27    133.36 o
  -3   6   9      976.34     1099.88     73.74 o
  -2   6   9     6689.58     6618.46    140.94 o
  -1   6   9        1.08       38.23     66.19 o
   0   6   9    14611.73    14655.99    451.79 o
   1   6   9     1520.41     1486.63    125.25 o
   2   6   9     4058.54     3616.73    115.88 o
   3   6   9     1236.75      915.43     82.23 o
   4   6   9     1839.82     1450.00    111.24 o
   5   6   9     3883.81     3548.49    141.22 o
   6   6   9      374.67      317.56    110.67 o
   7   6   9     3427.62     3363.04    212.49 o
   8   6   9       96.81      125.56    126.85 o
   9   6   9     2056.24     1759.19    365.57 o
  10   6   9      452.59      481.49    144.31 o
 -17   7   9     1653.81     1046.85    197.94 o
 -16   7   9      185.93      -62.80    181.17 o
 -15   7   9     3920.25     3572.54    247.22 o
 -14   7   9     3632.25     3144.39    134.96 o
 -13   7   9     1812.82     1571.10    116.89 o
 -12   7   9     4383.66     3903.25    133.22 o
 -11   7   9      591.72      561.84     97.46 o
 -10   7   9     9504.89     8788.78    465.22 o
  -9   7   9       21.25       34.63     85.75 o
  -8   7   9     8286.37     8347.79    189.10 o
  -7   7   9     1595.14     1462.45     92.37 o
  -6   7   9     2228.97     2260.22    139.50 o
  -5   7   9     3691.80     3744.62    196.57 o
  -4   7   9     2203.04     1959.98     96.48 o
  -3   7   9     7204.28     7671.97    231.08 o
  -2   7   9      359.12      381.18     58.93 o
  -1   7   9     4005.41     4101.83    154.00 o
   0   7   9       88.33       64.92     72.25 o
   1   7   9     6618.39     6583.90    330.69 o
   2   7   9     2807.13     2544.05    160.74 o
   3   7   9     6575.65     5548.81    667.88 o
   4   7   9     4280.70     4155.17    314.81 o
   5   7   9      292.21      224.39    105.17 o
   6   7   9     2660.54     2194.53    168.74 o
   7   7   9       12.58      -13.73    123.60 o
   8   7   9     4615.09     3868.06    176.89 o
   9   7   9      351.07      323.26    142.85 o
  10   7   9     1783.58     1531.10    207.49 o
 -16   8   9     2263.06     1782.23    170.21 o
 -15   8   9      643.40      652.57    147.78 o
 -14   8   9     1880.70     1829.37    160.94 o
 -13   8   9     3685.23     3240.41    173.54 o
 -12   8   9     1390.88     1092.74    143.32 o
 -11   8   9     9473.36     9921.79    519.77 o
 -10   8   9        3.07      -17.35     90.13 o
  -9   8   9     5076.33     4693.15    129.73 o
  -8   8   9      315.43      292.64     82.72 o
  -7   8   9     6612.40     6572.32    161.88 o
  -6   8   9     5086.57     5405.49    160.81 o
  -5   8   9     3606.92     3881.55    200.38 o
  -4   8   9     3502.16     3588.35    151.79 o
  -3   8   9      675.99      764.84     86.79 o
  -2   8   9     3284.59     3280.65    107.20 o
  -1   8   9       66.21       80.91     79.38 o
   0   8   9     9525.55     9870.68    174.99 o
   1   8   9      957.29     1010.97     91.44 o
   2   8   9     2682.55     2788.47    121.75 o
   3   8   9     1761.16     1724.19    170.49 o
   4   8   9     1707.41     1809.50    228.20 o
   5   8   9     5551.81     4736.18    349.86 o
   6   8   9      465.34      483.83    167.68 o
   7   8   9     4297.65     3963.39    369.98 o
   8   8   9       97.93       71.46    166.12 o
   9   8   9     2204.91     1697.33    210.13 o
 -14   9   9     2350.10     1910.78    191.85 o
 -13   9   9     1085.30      897.80    162.30 o
 -12   9   9     2806.84     2691.64    215.82 o
 -11   9   9      378.84      249.89    115.95 o
 -10   9   9     7157.40     7692.29    401.36 o
  -9   9   9      185.46      102.97    135.79 o
  -8   9   9     9102.81    11143.67    288.44 o
  -7   9   9     1484.84     1611.67    161.70 o
  -6   9   9     2962.09     3262.27    149.06 o
  -5   9   9     2963.48     3214.48    144.82 o
  -4   9   9     3544.54     3947.99    171.81 o
  -3   9   9    10689.65    10276.93    193.57 o
  -2   9   9      173.52      287.78     95.75 o
  -1   9   9     4615.19     4612.65    146.77 o
   0   9   9      191.89      200.19     93.68 o
   1   9   9     4131.05     4093.77    179.58 o
   2   9   9     1867.51     1667.23    109.91 o
   3   9   9     3091.89     3203.01    201.68 o
   4   9   9     3098.69     3027.34    205.97 o
   5   9   9      575.31      580.26    180.79 o
   6   9   9     2787.23     2620.23    213.03 o
   7   9   9      170.51      194.98    177.29 o
 -13  10   9     1691.96     1645.30    186.17 o
 -12  10   9     1033.08     1069.84    170.53 o
 -11  10   9     4859.09     5792.11    273.63 o
 -10  10   9       72.88       64.58    141.39 o
  -9  10   9     2649.31     2962.29    169.80 o
  -8  10   9      299.70      243.57    137.40 o
  -7  10   9     4832.55     5089.62    205.35 o
  -6  10   9     4366.41     4771.84    201.21 o
  -5  10   9     3218.40     3985.21    217.62 o
  -4  10   9     3927.67     4491.81    245.16 o
  -3  10   9      424.75      520.48    102.26 o
  -2  10   9     5791.93     5586.21    151.40 o
  -1  10   9       31.20      146.45    105.32 o
   0  10   9     9220.90     8430.38    211.49 o
   1  10   9     1438.72     1237.33    118.13 o
   2  10   9     2482.03     2179.12    133.45 o
   3  10   9     1312.69     1125.60    231.07 o
   4  10   9     1311.53     1159.34    201.60 o
   5  10   9     3198.23     2630.11    219.64 o
   6  10   9      340.27      337.61    200.53 o
 -11  11   9      222.45      236.90    165.38 o
 -10  11   9     3031.12     3635.15    198.37 o
  -9  11   9      113.69      147.21    147.66 o
  -8  11   9     4094.70     4468.03    259.87 o
  -7  11   9     1000.38     1302.79    150.58 o
  -6  11   9     1249.31     1683.82    197.54 o
  -5  11   9     1925.85     2457.36    176.91 o
  -4  11   9     1434.19     1852.61    201.52 o
  -3  11   9     6538.64     6956.53    336.72 o
  -2  11   9       31.55      146.91    105.70 o
  -1  11   9     3592.89     3247.46    141.08 o
   0  11   9       85.24       62.01    110.91 o
   1  11   9     3798.87     3248.18    144.56 o
   2  11   9     1020.53      801.20    119.68 o
   3  11   9     2435.61     2277.79    222.00 o
   4  11   9     2041.44     1005.54    349.52 o
  -7  12   9     2545.88     2493.24    198.39 o
  -6  12   9     1621.83     1697.28    186.96 o
  -5  12   9     1602.94     1739.37    180.36 o
  -4  12   9     2187.30     2189.76    183.84 o
  -3  12   9      237.00      391.21    137.73 o
  -2  12   9     2601.81     2518.66    249.90 o
  -1  12   9        0.79       66.81    119.12 o
   0  12   9     3630.26     3126.22    191.90 o
 -19   0  10     2319.57     2309.75    334.56 o
 -18   0  10      800.55      816.52    263.12 o
 -17   0  10     2115.38     2091.59    273.91 o
 -16   0  10     7052.42     6699.95    328.31 o
 -15   0  10      223.03      159.19    190.86 o
 -14   0  10     8218.12     8091.01    306.73 o
 -13   0  10      159.00      141.69    144.75 o
 -12   0  10     7464.26     5236.03   1234.97 o
 -11   0  10     1306.80     1129.45     92.79 o
 -10   0  10    24535.41    22149.33    358.76 o
  -9   0  10     8904.29     9186.75    165.52 o
  -8   0  10    10669.44     9963.77    309.13 o
  -7   0  10    10686.05    10984.04    175.65 o
  -6   0  10     3768.36     3770.98    119.71 o
  -5   0  10    29062.61    29859.64    268.95 o
  -4   0  10        0.19       41.47     49.91 o
  -3   0  10    21202.75    19630.26    223.98 o
  -2   0  10     1616.54     1468.65     69.33 o
  -1   0  10     4645.01     4260.93    111.87 o
   0   0  10     4728.83     4895.98    202.10 o
   1   0  10     5832.75     5739.01    141.33 o
   2   0  10    14624.86    14349.80    210.18 o
   3   0  10      273.77      355.24     94.12 o
   4   0  10     8821.97     8206.93    373.88 o
   5   0  10      399.64      165.17    373.84 o
   6   0  10     8983.93     9025.84    213.22 o
   7   0  10     1297.89     1157.73    155.44 o
   8   0  10     4309.40     4385.17    197.68 o
   9   0  10     2386.30     2275.55    360.57 o
  10   0  10      969.26      793.98    189.71 o
  11   0  10     3472.59     3678.93    484.29 o
 -19   1  10      833.16      810.27    202.44 o
 -18   1  10     3932.22     3757.56    239.04 o
 -17   1  10     3135.41     3072.00    208.44 o
 -16   1  10     1144.86     1087.91    151.29 o
 -15   1  10     3264.34     3120.02    174.10 o
 -14   1  10      110.80      127.56    114.10 o
 -13   1  10    15634.38    14835.96    547.16 o
 -12   1  10      383.71      335.93     76.30 o
 -11   1  10    13487.95    12618.74    182.41 o
 -10   1  10      668.60      534.79     59.83 o
  -9   1  10     8768.92     8494.00    129.04 o
  -8   1  10    13564.29    13811.88    211.17 o
  -7   1  10     7353.63     7274.09    126.87 o
  -6   1  10    29119.60    29379.28    227.36 o
  -5   1  10       76.22      130.86     41.53 o
  -4   1  10     8896.00     8450.65    107.11 o
  -3   1  10       19.71       70.50     34.90 o
  -2   1  10    20411.74    20187.88    428.81 o
  -1   1  10     7584.96     7130.38    117.93 o
   0   1  10    10245.53    10289.91    119.12 o
   1   1  10     5621.97     5328.33    132.71 o
   2   1  10     1210.43     1329.83     70.13 o
   3   1  10    10126.85    10408.83    199.42 o
   4   1  10       53.73       71.44     65.74 o
   5   1  10    13790.26    13348.17    214.22 o
   6   1  10      694.17      673.95     85.89 o
   7   1  10     3790.39     3814.52    155.38 o
   8   1  10     1576.49     1559.75    123.14 o
   9   1  10     2166.87     2156.31    158.82 o
  10   1  10     3498.12     3330.86    263.00 o
  11   1  10      923.86      874.69    212.73 o
 -19   2  10     2361.16     2037.48    225.21 o
 -18   2  10      888.36      904.85    187.83 o
 -17   2  10     2905.41     2525.00    196.20 o
 -16   2  10     5201.41     4939.67    225.83 o
 -15   2  10     1406.03     1398.56    147.27 o
 -14   2  10     5328.74     5041.04    181.57 o
 -13   2  10      588.11      524.28     85.77 o
 -12   2  10     8667.65     8072.84    180.90 o
 -11   2  10      667.51      737.51     85.35 o
 -10   2  10    20084.09    19603.79    253.35 o
  -9   2  10    10479.78    10282.11    181.61 o
  -8   2  10     4001.11     4250.01    131.88 o
  -7   2  10     8155.34     8120.65    183.04 o
  -6   2  10      871.97      818.91     55.04 o
  -5   2  10    18703.89    20577.90    471.31 o
  -4   2  10       10.95       78.23     31.69 o
  -3   2  10    18466.97    17835.18    166.76 o
  -2   2  10     1181.33     1136.44     45.09 o
  -1   2  10     6419.61     6040.42    172.12 o
   0   2  10     5968.70     5877.55    120.08 o
   1   2  10    10901.28    11000.40    204.25 o
   2   2  10    15853.27    15955.72    280.44 o
   3   2  10     1272.38     1199.96     73.14 o
   4   2  10     6174.14     5463.36    157.65 o
   5   2  10      103.22       37.61     76.57 o
   6   2  10     6192.31     6165.96    159.86 o
   7   2  10      955.18      840.63     97.82 o
   8   2  10     4222.36     4310.13    242.64 o
   9   2  10     1982.69     1916.71    126.34 o
  10   2  10      793.39      668.18    147.98 o
  11   2  10     1846.24     1918.37    177.55 o
 -19   3  10      585.40      518.88    191.26 o
 -18   3  10     3410.37     3115.98    227.57 o
 -17   3  10     3047.99     3145.11    210.09 o
 -16   3  10     1256.68     1017.30    161.57 o
 -15   3  10     3603.75     3602.46    180.70 o
 -14   3  10      685.11      577.28     95.59 o
 -13   3  10     9563.98     8926.08    197.58 o
 -12   3  10      370.88      417.52     82.68 o
 -11   3  10     5520.52     5534.25    115.91 o
 -10   3  10      951.17      857.13     72.43 o
  -9   3  10     6737.73     6811.78    109.40 o
  -8   3  10     9660.49     9689.95    153.13 o
  -7   3  10     7125.83     7404.75    156.98 o
  -6   3  10    19232.86    20173.89    471.46 o
  -5   3  10      271.28      275.87     44.41 o
  -4   3  10     5909.09     5367.95     86.25 o
  -3   3  10     1389.48     1565.06     78.07 o
  -2   3  10    13683.57    13004.98    474.49 o
  -1   3  10     6777.60     6176.15    183.65 o
   0   3  10    10329.87    10343.17    182.14 o
   1   3  10     4891.15     4329.08    130.28 o
   2   3  10     1553.94     1546.14     75.41 o
   3   3  10     9152.09     8805.97    187.54 o
   4   3  10      323.57      276.97     71.66 o
   5   3  10    10632.54    10343.69    174.11 o
   6   3  10      433.69      559.62     89.64 o
   7   3  10     3267.33     3199.93    119.63 o
   8   3  10      607.05      678.04    103.85 o
   9   3  10     2095.03     2124.09    152.54 o
  10   3  10     1977.15     1827.32    158.97 o
  11   3  10      308.55      237.67    155.57 o
 -18   4  10      599.40      548.45    180.54 o
 -17   4  10     1831.09     1644.98    184.92 o
 -16   4  10     4883.46     4548.91    214.06 o
 -15   4  10      876.44      749.50    147.44 o
 -14   4  10     5320.37     4785.44    135.60 o
 -13   4  10       97.01       87.51     81.80 o
 -12   4  10     2267.84     2228.07    151.72 o
 -11   4  10      875.09      864.65     78.82 o
 -10   4  10     5264.74     5333.08    175.24 o
  -9   4  10     4837.25     4962.15    110.60 o
  -8   4  10     2096.83     2190.86     70.83 o
  -7   4  10     3103.34     2862.72     74.40 o
  -6   4  10      480.37      480.81     54.61 o
  -5   4  10    12506.93    12894.91    114.09 o
  -4   4  10      258.73      294.27     47.96 o
  -3   4  10    12279.36    12960.78    151.55 o
  -2   4  10     2169.47     2275.58     76.37 o
  -1   4  10     4353.66     4193.29    107.93 o
   0   4  10     3771.54     3817.99     94.63 o
   1   4  10     6559.80     6164.96    292.87 o
   2   4  10    11208.78    11233.44    211.64 o
   3   4  10      506.64      538.18     74.67 o
   4   4  10     5293.66     4773.59    156.72 o
   5   4  10      135.10      234.40     80.78 o
   6   4  10     5418.49     5110.44    155.46 o
   7   4  10      978.02      988.96    120.72 o
   8   4  10     3363.69     3003.83    207.11 o
   9   4  10     1630.18     1515.64    149.37 o
  10   4  10      469.39      532.20    147.97 o
 -18   5  10     1356.83     1076.57    187.27 o
 -17   5  10     1388.27     1469.79    183.23 o
 -16   5  10      602.30      474.10    128.78 o
 -15   5  10     1532.60     1452.58    114.75 o
 -14   5  10      340.98      315.56     99.80 o
 -13   5  10     7404.87     7735.41    182.24 o
 -12   5  10      413.63      381.11     87.57 o
 -11   5  10     2737.03     2746.85    106.68 o
 -10   5  10      224.87      243.81     77.57 o
  -9   5  10      513.68      525.38     74.93 o
  -8   5  10     2927.50     3511.83    121.84 o
  -7   5  10      693.02      804.06     64.11 o
  -6   5  10     6546.93     7053.88    187.20 o
  -5   5  10       20.17       25.81     48.99 o
  -4   5  10     4242.50     4451.61     79.62 o
  -3   5  10       65.84       55.70     55.48 o
  -2   5  10     7893.10     8613.42    191.28 o
  -1   5  10     2005.14     2210.92    104.77 o
   0   5  10     4149.12     4066.83    152.19 o
   1   5  10     3287.81     3393.03     97.68 o
   2   5  10      911.87      795.53    103.08 o
   3   5  10     4554.44     4834.77    237.00 o
   4   5  10      167.48      100.96     85.83 o
   5   5  10     5354.21     4074.23    478.27 o
   6   5  10      597.17      537.52    111.03 o
   7   5  10     1679.24     1506.28    134.49 o
   8   5  10     1284.88     1243.80    143.86 o
   9   5  10     1308.01     1198.39    146.26 o
  10   5  10     1883.74     1585.04    175.22 o
 -17   6  10      427.84      319.52    138.63 o
 -16   6  10     1165.40      908.97    153.95 o
 -15   6  10      153.25        3.69    106.55 o
 -14   6  10     2020.63     1913.55    120.44 o
 -13   6  10        0.89      -11.59     93.11 o
 -12   6  10     2383.30     2122.20    130.68 o
 -11   6  10      830.18      777.56     93.79 o
 -10   6  10     5066.75     5295.20    152.09 o
  -9   6  10     2596.19     2817.07    132.39 o
  -8   6  10      614.07      692.70     82.37 o
  -7   6  10      518.04      500.01     77.53 o
  -6   6  10      636.81      801.66     80.93 o
  -5   6  10     5514.71     6128.10    106.86 o
  -4   6  10      121.19       96.90     68.68 o
  -3   6  10     5402.79     5881.36    255.00 o
  -2   6  10      181.99      238.71     70.83 o
  -1   6  10      888.71      963.99     79.53 o
   0   6  10     1147.38      942.99     79.24 o
   1   6  10     1239.33     1006.76     81.13 o
   2   6  10     3641.14     3562.70    170.49 o
   3   6  10      446.14      367.47    129.11 o
   4   6  10     1569.29     1711.22    177.60 o
   5   6  10        7.99        9.14     95.60 o
   6   6  10     1623.64     1356.79    125.42 o
   7   6  10      464.32      368.62    120.53 o
   8   6  10     1247.74     1166.14    142.59 o
   9   6  10      747.43      796.05    149.35 o
 -16   7  10      157.58       39.76    140.80 o
 -15   7  10      545.57      425.50    113.45 o
 -14   7  10       13.47      -96.16    125.88 o
 -13   7  10     1903.66     1876.60    121.29 o
 -12   7  10      591.33      484.83    103.87 o
 -11   7  10      964.00      837.02    100.37 o
 -10   7  10      487.47      464.08     93.51 o
  -9   7  10     1018.63      849.15     94.93 o
  -8   7  10     1048.61     1242.99     96.60 o
  -7   7  10     2335.42     2417.95    107.40 o
  -6   7  10     2938.27     3197.11    151.82 o
  -5   7  10      206.17      215.11     76.23 o
  -4   7  10     2322.54     2229.29    110.60 o
  -3   7  10      145.87      129.19     61.89 o
  -2   7  10     2706.85     2664.54    100.58 o
  -1   7  10     1389.71     1259.95     88.10 o
   0   7  10      509.68      404.12     78.01 o
   1   7  10      409.02      368.99     86.38 o
   2   7  10      221.08      277.00     91.88 o
   3   7  10      849.57      917.93    148.75 o
   4   7  10       51.77       70.37    132.78 o
   5   7  10     1541.34     1408.28    161.29 o
   6   7  10       76.00      131.91    152.20 o
   7   7  10      445.08      369.52    155.99 o
   8   7  10       85.85       18.85    165.89 o
 -15   8  10       49.33     -188.55    188.55 o
 -14   8  10      520.48      367.77    143.90 o
 -13   8  10       31.81     -122.64    132.69 o
 -12   8  10      218.03      169.15    122.70 o
 -11   8  10      166.01      126.24     96.51 o
 -10   8  10      777.84      777.53    101.38 o
  -9   8  10     1024.74      943.14     99.76 o
  -8   8  10      104.86       87.34     82.27 o
  -7   8  10      125.86      129.91     77.07 o
  -6   8  10      179.64       58.14    136.20 o
  -5   8  10     1127.15     1192.70    124.72 o
  -4   8  10       20.86       52.88     84.50 o
  -3   8  10     1919.58     1987.20    105.01 o
  -2   8  10      320.14      269.07     84.93 o
  -1   8  10      725.84      791.33     93.19 o
   0   8  10      734.76      751.84     90.08 o
   1   8  10      163.97      105.51     81.30 o
   2   8  10      516.02      489.45    119.74 o
   3   8  10        2.40       54.98    149.07 o
   4   8  10      177.08      182.98    155.33 o
   5   8  10        0.39      107.84    155.12 o
   6   8  10      465.27      311.86    168.11 o
   7   8  10       35.63      -57.14    167.59 o
 -14   9  10       21.63     -133.53    133.53 o
 -13   9  10      186.64       29.08    124.66 o
 -12   9  10      198.56       17.32    121.18 o
 -11   9  10      136.33      174.28    172.61 o
 -10   9  10       23.99      -20.90    163.38 o
  -9   9  10       57.29      179.76    132.86 o
  -8   9  10      106.20       98.04    133.21 o
  -7   9  10        2.52       26.30    124.99 o
  -6   9  10      342.39      339.05    126.38 o
  -5   9  10        0.07      -77.95    121.16 o
  -4   9  10        9.62       82.76     91.69 o
  -3   9  10       24.97       13.20     91.58 o
  -2   9  10      225.21      172.47     96.20 o
  -1   9  10      249.97      192.24     94.32 o
   0   9  10       34.31       14.55     93.02 o
   1   9  10      220.82      164.39     91.86 o
   2   9  10       10.00       92.47    111.57 o
   3   9  10       52.38       28.87    164.14 o
   4   9  10       29.05       77.84    175.54 o
   5   9  10       60.11       26.13    175.75 o
   6   9  10       13.24       22.55    171.04 o
 -12  10  10        0.39     -158.56    158.56 o
 -11  10  10       11.75     -101.93    160.55 o
 -10  10  10        1.28       33.01    170.04 o
  -9  10  10       61.22       69.44    188.40 o
  -8  10  10       25.12       98.01    136.16 o
  -7  10  10        2.18       42.14    134.20 o
  -6  10  10       19.10       99.50    126.93 o
  -5  10  10        2.32        1.57    126.45 o
  -4  10  10        0.32       12.63    121.30 o
  -3  10  10       20.09       29.63     98.07 o
  -2  10  10        0.56      -14.29    101.82 o
  -1  10  10       16.10       15.25    101.86 o
   0  10  10        0.40       15.87    101.81 o
   1  10  10        1.72      -18.53    102.63 o
   2  10  10        9.74       59.39    115.78 o
   3  10  10        0.46       -9.65    173.27 o
   4  10  10       48.00       67.26    173.48 o
  -9  11  10      157.97      197.97    171.85 o
  -8  11  10        5.23      203.36    157.35 o
  -7  11  10       84.85      206.68    136.29 o
  -6  11  10       10.06      165.21    134.13 o
  -5  11  10       64.04      221.64    146.05 o
  -4  11  10       30.15       55.15    135.42 o
  -3  11  10       18.37      123.39    125.94 o
  -2  11  10       86.81      132.97    108.63 o
  -1  11  10       20.69       75.29    108.14 o
   0  11  10       37.01      -41.82    111.60 o
   1  11  10      117.83      127.47    115.88 o
   2  11  10        2.45      -13.52    155.67 o
 -19   1  11        1.67      -12.22    187.40 o
 -18   1  11       46.54       27.88    176.07 o
 -17   1  11        0.66       78.76    151.66 o
 -16   1  11      278.51      281.00    150.72 o
 -15   1  11       55.56      125.87    129.01 o
 -14   1  11      263.29      267.83    120.84 o
 -13   1  11      182.62      162.19    105.73 o
 -12   1  11        6.19       -8.57     74.19 o
 -11   1  11      195.30      148.71     66.50 o
 -10   1  11       51.32       13.72     58.19 o
  -9   1  11       58.14       42.29     56.39 o
  -8   1  11      399.45      397.38     60.16 o
  -7   1  11      526.48      474.50     59.58 o
  -6   1  11        2.70        0.00     53.50 o
  -5   1  11      930.45     1100.74     47.29 o
  -4   1  11      129.88      162.67     37.44 o
  -3   1  11       42.68       17.41     37.95 o
  -2   1  11      172.52      211.32     44.91 o
  -1   1  11      193.89      178.64     51.31 o
   0   1  11     1214.16     1152.68     65.43 o
   1   1  11       20.91       48.80     59.44 o
   2   1  11      748.46      863.76     96.54 o
   3   1  11      468.40      577.53     73.15 o
   4   1  11       26.28       16.70     72.45 o
   5   1  11      236.66      171.71     82.11 o
   6   1  11       21.74       -9.12     88.49 o
   7   1  11      199.16      116.60     92.93 o
   8   1  11       12.28     -101.44    101.44 o
   9   1  11      154.50       72.28    115.74 o
  10   1  11       29.35     -119.59    127.05 o
 -19   2  11      294.60      364.14    187.93 o
 -18   2  11       69.08       20.09    171.48 o
 -17   2  11      438.30      430.59    165.08 o
 -16   2  11       28.40        3.22    133.48 o
 -15   2  11      752.62      648.94    132.90 o
 -14   2  11      181.66      122.24    116.83 o
 -13   2  11      458.40      300.05     83.24 o
 -12   2  11      713.98      531.29     89.79 o
 -11   2  11       30.92       60.44     72.80 o
 -10   2  11       21.96       -7.14     56.63 o
  -9   2  11      662.25      365.66    113.08 o
  -8   2  11     1335.16     1293.07     73.85 o
  -7   2  11       55.35       65.27     58.64 o
  -6   2  11     1489.96     1451.34     72.32 o
  -5   2  11       43.74       22.68     48.23 o
  -4   2  11     1919.33     1979.73     66.88 o
  -3   2  11     1102.59     1227.07     58.14 o
  -2   2  11     1476.00     1326.11    112.70 o
  -1   2  11     1236.27     1106.07     63.57 o
   0   2  11      149.56      166.93     58.48 o
   1   2  11     1764.81     1894.16     92.39 o
   2   2  11      133.92      142.16     64.70 o
   3   2  11      958.85      826.78     76.84 o
   4   2  11      208.39      177.25     75.53 o
   5   2  11      115.04      111.18     79.49 o
   6   2  11      258.98      262.59     88.73 o
   7   2  11       27.25       38.90     91.08 o
   8   2  11      328.30      288.95    103.83 o
   9   2  11        6.03      -52.21    111.77 o
  10   2  11      368.55      222.69    148.08 o
 -18   3  11      565.79      302.24    175.57 o
 -17   3  11      301.07      269.79    162.23 o
 -16   3  11     1795.30     1467.53    162.94 o
 -15   3  11        1.82       29.85    130.85 o
 -14   3  11      890.55      778.55     99.83 o
 -13   3  11      392.34      256.26     96.99 o
 -12   3  11      808.35      802.52     96.07 o
 -11   3  11     1388.56     1297.70     95.34 o
 -10   3  11     1017.05      931.97     75.54 o
  -9   3  11      304.27      296.56     57.53 o
  -8   3  11      402.49      416.40     55.71 o
  -7   3  11      632.35      559.28     59.07 o
  -6   3  11       61.81       97.00     53.40 o
  -5   3  11     3830.72     4165.19     94.03 o
  -4   3  11     1210.78     1327.49     55.86 o
  -3   3  11     1495.70     1376.69     61.76 o
  -2   3  11      839.68      831.10     56.21 o
  -1   3  11      426.80      464.67     60.76 o
   0   3  11     2710.88     2492.03    222.60 o
   1   3  11      131.60       66.22     48.52 o
   2   3  11     2223.74     2062.39     85.91 o
   3   3  11       25.81       42.37     67.62 o
   4   3  11      722.72      755.48     82.21 o
   5   3  11      457.38      261.29     83.42 o
   6   3  11      600.03      596.51     95.11 o
   7   3  11     1036.65     1120.72    108.51 o
   8   3  11       98.12      156.46    102.46 o
   9   3  11      582.65      496.45    137.44 o
  10   3  11        1.86     -144.30    144.30 o
 -18   4  11      358.38      242.03    166.05 o
 -17   4  11     1036.09     1087.97    175.73 o
 -16   4  11       32.40       13.25    157.20 o
 -15   4  11     2399.75     2232.61    173.76 o
 -14   4  11      232.73       90.63    104.81 o
 -13   4  11     2975.86     2582.18    114.60 o
 -12   4  11      781.79      680.05     86.12 o
 -11   4  11      758.75      775.29     83.92 o
 -10   4  11     1383.16     1359.41     84.68 o
  -9   4  11      763.17      800.48     77.52 o
  -8   4  11     3910.89     3931.47    105.59 o
  -7   4  11        6.20        0.04     53.56 o
  -6   4  11     1091.78     1122.93     64.05 o
  -5   4  11       40.90       19.83     48.15 o
  -4   4  11     1348.63     1367.90     59.10 o
  -3   4  11     2639.87     2679.32     75.98 o
  -2   4  11     1332.34     1400.27     66.97 o
  -1   4  11     4899.45     4590.02    117.94 o
   0   4  11      106.05      106.20     64.24 o
   1   4  11     1738.47     1767.47    100.78 o
   2   4  11        1.03      -23.09     80.93 o
   3   4  11     2767.98     2543.86    113.69 o
   4   4  11      391.03      324.13     74.86 o
   5   4  11     1963.20     1607.42    142.81 o
   6   4  11     1528.55     1342.67    144.55 o
   7   4  11      558.05      460.36    124.50 o
   8   4  11     1677.29     1385.86    164.32 o
   9   4  11       56.05       86.08    134.98 o
 -17   5  11      205.80      122.88    161.48 o
 -16   5  11     3353.16     2875.09    198.69 o
 -15   5  11       35.97       42.92     99.60 o
 -14   5  11     1911.36     1725.24    112.07 o
 -13   5  11      339.23      301.14     92.63 o
 -12   5  11     2421.23     2251.96    121.62 o
 -11   5  11     2795.81     2394.27    108.80 o
 -10   5  11      822.09      855.76     88.00 o
  -9   5  11     3442.31     3754.57    159.11 o
  -8   5  11       68.58       71.86     58.78 o
  -7   5  11     4369.99     4657.41     96.96 o
  -6   5  11      215.85      274.26     62.66 o
  -5   5  11     6887.17     7681.53    101.81 o
  -4   5  11     2056.40     2061.12     76.40 o
  -3   5  11     2067.76     1933.74     76.30 o
  -2   5  11     2736.17     2521.77    138.88 o
  -1   5  11      560.84      478.88     74.85 o
   0   5  11     6808.86     6518.55    159.90 o
   1   5  11      183.25      294.13     68.39 o
   2   5  11     4533.35     4691.78    136.95 o
   3   5  11      243.40      228.93    119.19 o
   4   5  11     1593.83     1553.95    149.10 o
   5   5  11      897.27      775.62    138.18 o
   6   5  11     1983.04     1568.54    215.20 o
   7   5  11     1838.11     1384.12    351.64 o
   8   5  11      209.05      210.43    124.32 o
   9   5  11      938.89      904.37    149.87 o
 -17   6  11     1323.29     1037.81    181.61 o
 -16   6  11      107.30      111.52    101.56 o
 -15   6  11     2758.91     2218.32    169.66 o
 -14   6  11      284.06      254.39    102.75 o
 -13   6  11     3739.28     3247.33    147.31 o
 -12   6  11     1528.57     1397.70    107.12 o
 -11   6  11     1669.43     1621.80    108.59 o
 -10   6  11     2599.23     2649.95    113.74 o
  -9   6  11      560.18      608.52     92.67 o
  -8   6  11     9222.39     9297.91    310.66 o
  -7   6  11       38.01       72.17     82.30 o
  -6   6  11     6748.19     6900.67    137.86 o
  -5   6  11      538.48      709.81     89.90 o
  -4   6  11     5164.24     5495.60    144.79 o
  -3   6  11     3257.13     3266.76    171.77 o
  -2   6  11     3774.19     4099.92    138.81 o
  -1   6  11     4538.14     4441.22    134.64 o
   0   6  11       95.69       65.27     70.52 o
   1   6  11     2782.17     2683.14    228.57 o
   2   6  11       19.28        7.67    122.12 o
   3   6  11     5783.57     5690.91    241.75 o
   4   6  11      622.72      619.72    148.04 o
   5   6  11     2250.25     2127.44    170.84 o
   6   6  11      818.57      731.06    158.12 o
   7   6  11      371.64      286.86    152.09 o
   8   6  11     1315.86     1019.37    524.97 o
 -16   7  11     2647.83     1995.59    131.29 o
 -15   7  11       30.03       14.98    106.65 o
 -14   7  11     2114.08     1920.76    125.76 o
 -13   7  11      397.08      342.45    107.39 o
 -12   7  11     4056.67     3628.94    164.61 o
 -11   7  11     4364.33     4236.96    234.28 o
 -10   7  11     2410.27     2227.79    117.62 o
  -9   7  11     4531.14     4439.90    166.74 o
  -8   7  11      203.30      210.72     89.47 o
  -7   7  11     5361.41     5681.69    177.98 o
  -6   7  11      273.46      335.47    104.78 o
  -5   7  11     9994.51    11007.11    194.90 o
  -4   7  11     1776.17     2000.27    124.86 o
  -3   7  11     2030.30     2213.93    106.61 o
  -2   7  11     1110.53     1319.81    115.62 o
  -1   7  11      506.20      460.27     85.91 o
   0   7  11     3375.27     3126.58    243.28 o
   1   7  11      134.65      103.74     98.20 o
   2   7  11     4248.11     4691.74    275.86 o
   3   7  11      165.91      190.99    143.72 o
   4   7  11     2609.91     2713.65    183.12 o
   5   7  11      819.31      645.12    168.22 o
   6   7  11     1639.83     1534.49    180.87 o
   7   7  11     1965.38     1498.78    183.30 o
 -14   8  11      321.72      337.57    134.66 o
 -13   8  11     3418.48     3337.01    215.08 o
 -12   8  11     1250.15     1096.29    109.19 o
 -11   8  11     1576.00     1227.20    111.10 o
 -10   8  11     2849.73     2396.08    155.79 o
  -9   8  11      709.56      645.82     96.36 o
  -8   8  11     9856.14     9257.86    243.48 o
  -7   8  11        9.19      141.80    148.14 o
  -6   8  11     4410.09     5178.32    418.31 o
  -5   8  11      254.06      176.78    120.59 o
  -4   8  11     2666.78     3030.74    119.47 o
  -3   8  11     2779.63     2873.57    121.04 o
  -2   8  11     2743.32     2816.71    118.87 o
  -1   8  11     3836.64     4119.47    207.91 o
   0   8  11      259.24      200.49     88.91 o
   1   8  11     1533.47     1358.04    192.43 o
   2   8  11        4.99       32.27    151.99 o
   3   8  11     3577.38     3978.92    220.02 o
   4   8  11      683.47      777.90    179.19 o
   5   8  11     1829.24     1821.34    189.17 o
   6   8  11     1134.88     1149.36    188.19 o
 -13   9  11      315.10      385.89    185.37 o
 -12   9  11     1773.65     1796.21    197.65 o
 -11   9  11     2737.28     2880.52    327.00 o
 -10   9  11     1034.67     1056.56    183.84 o
  -9   9  11     3496.45     3404.81    215.28 o
  -8   9  11       83.98      -20.09    137.76 o
  -7   9  11     4178.06     4350.49    246.76 o
  -6   9  11      136.73      133.93    132.76 o
  -5   9  11     6018.64     5667.07    389.66 o
  -4   9  11     2050.44     2202.65    120.28 o
  -3   9  11     1603.24     1678.60    115.11 o
  -2   9  11     1981.39     1983.98    117.19 o
  -1   9  11     1240.12     1243.81    112.03 o
   0   9  11     4984.16     4295.15    225.57 o
   1   9  11       79.62      196.20    115.54 o
   2   9  11     3263.44     3592.22    212.95 o
   3   9  11      361.77      531.09    177.21 o
   4   9  11     1256.88     1104.28    235.52 o
 -11  10  11      768.42      988.92    276.26 o
 -10  10  11     1377.63     1141.80    192.99 o
  -9  10  11      787.59      903.63    153.73 o
  -8  10  11     4819.15     5409.01    259.85 o
  -7  10  11        0.45      103.31    134.25 o
  -6  10  11     2751.62     2525.30    245.25 o
  -5  10  11      291.80      287.41    136.25 o
  -4  10  11     2044.66     2181.22    176.79 o
  -3  10  11     2279.77     2147.13    127.81 o
  -2  10  11     1739.79     1694.41    124.12 o
  -1  10  11     3873.53     3718.51    141.86 o
   0  10  11      169.37      169.20    109.01 o
   1  10  11     2518.80     2479.58    311.34 o
   2  10  11       34.26      174.90    177.70 o
  -7  11  11     1842.27     2308.71    199.46 o
  -6  11  11       45.75      276.73    144.54 o
  -5  11  11     3416.24     3263.88    177.87 o
  -4  11  11     1248.35     1254.66    151.96 o
  -3  11  11      987.56      946.31    119.71 o
  -2  11  11     1314.30     1342.94    125.91 o
  -1  11  11      561.27      454.77    138.90 o
 -18   0  12     4609.60     4077.05    328.77 o
 -17   0  12      504.01      464.78    218.45 o
 -16   0  12     3056.50     2867.99    257.04 o
 -15   0  12     1436.68     1195.18    208.02 o
 -14   0  12     1623.93     1523.17    193.02 o
 -13   0  12     6336.13     5567.69    257.67 o
 -12   0  12      176.52      106.65    138.99 o
 -11   0  12     9801.25     9358.82    186.53 o
 -10   0  12      698.54      523.08     93.22 o
  -9   0  12     3888.78     3646.17    129.91 o
  -8   0  12      483.03      447.96     93.79 o
  -7   0  12    13629.08    14995.88    674.72 o
  -6   0  12     9642.12    10580.56    308.30 o
  -5   0  12     9096.22     9615.13    511.10 o
  -4   0  12     8597.13     8323.51    138.92 o
  -3   0  12      633.09      634.12     68.93 o
  -2   0  12     8280.57     9109.84    758.67 o
  -1   0  12       23.10      -31.18    113.93 o
   0   0  12    11257.17    11490.33    353.85 o
   1   0  12      985.57     1004.32    106.25 o
   2   0  12     2354.95     2219.25    126.89 o
   3   0  12     2514.58     2585.67    156.93 o
   4   0  12     1460.20     1510.60    133.40 o
   5   0  12     4874.36     4594.47    519.10 o
   6   0  12      122.48      191.61    126.36 o
   7   0  12     3605.95     3026.01    181.08 o
   8   0  12      284.38      217.68    155.55 o
   9   0  12     2034.40     1989.54    348.12 o
 -18   1  12       30.96       -9.60    170.45 o
 -17   1  12     2597.70     2066.33    176.49 o
 -16   1  12     1024.31      861.45    181.79 o
 -15   1  12     4006.52     3530.36    173.58 o
 -14   1  12     5256.95     4672.30    185.29 o
 -13   1  12     1258.56     1253.61    134.73 o
 -12   1  12     3311.49     2400.51    199.93 o
 -11   1  12      214.73      240.34     60.61 o
 -10   1  12    11091.29    10893.65    264.36 o
  -9   1  12      886.02     1262.95     74.13 o
  -8   1  12    14270.00    15490.50    160.65 o
  -7   1  12     2664.41     2513.01     85.24 o
  -6   1  12     4073.13     4297.81    100.03 o
  -5   1  12     5489.47     5975.00    111.51 o
  -4   1  12     3569.34     3604.41    120.00 o
  -3   1  12    17954.49    19960.12    549.10 o
  -2   1  12      161.47      218.30     55.53 o
  -1   1  12     5654.61     5949.36    105.34 o
   0   1  12      342.55      291.71     63.98 o
   1   1  12     5484.77     5461.51    126.92 o
   2   1  12     3161.37     3111.44    139.47 o
   3   1  12     5104.75     5044.50    340.24 o
   4   1  12     4061.15     3987.69    135.02 o
   5   1  12      599.73      566.12     91.47 o
   6   1  12     3150.32     3149.55    173.38 o
   7   1  12        2.91      -92.29     99.65 o
   8   1  12     3877.42     3725.23    195.68 o
   9   1  12      503.38      548.78    122.73 o
 -18   2  12     3985.30     3394.68    368.90 o
 -17   2  12      702.65      611.99    156.77 o
 -16   2  12     4034.80     3535.02    217.35 o
 -15   2  12     1290.29     1298.03    155.95 o
 -14   2  12     2074.55     2041.48    149.37 o
 -13   2  12     4964.37     4785.99    179.37 o
 -12   2  12     1001.14      848.28     94.23 o
 -11   2  12     9517.27     9647.41    291.62 o
 -10   2  12      277.35      225.75     77.69 o
  -9   2  12     6205.84     6164.86    113.88 o
  -8   2  12      301.71      430.50     69.41 o
  -7   2  12    13100.42    14855.80    204.86 o
  -6   2  12    10231.38    11331.34    313.32 o
  -5   2  12     3907.52     4137.12     97.77 o
  -4   2  12     8556.46     8833.21    153.27 o
  -3   2  12       90.74      103.41     60.78 o
  -2   2  12     7102.02     8106.06    304.77 o
  -1   2  12        2.07       23.33     75.03 o
   0   2  12    11660.02    11816.11    172.76 o
   1   2  12     1381.66     1277.29     86.89 o
   2   2  12     4136.58     4310.76    135.87 o
   3   2  12     2840.93     2914.73    144.84 o
   4   2  12     2455.78     2593.92    126.43 o
   5   2  12     5545.34     5291.66    208.95 o
   6   2  12      344.44      348.11     93.66 o
   7   2  12     3335.98     3390.96    220.91 o
   8   2  12       51.93       87.15    108.44 o
   9   2  12     1791.09     1776.00    179.89 o
 -18   3  12       29.95       18.60    171.00 o
 -17   3  12     1918.18     1783.46    179.61 o
 -16   3  12      724.18      636.70    151.89 o
 -15   3  12     4018.42     3556.85    192.48 o
 -14   3  12     4474.86     4168.55    182.43 o
 -13   3  12     1527.48     1328.88    110.51 o
 -12   3  12     2282.46     2242.32    115.44 o
 -11   3  12      193.37      174.47     83.64 o
 -10   3  12     7508.13     8108.13    198.02 o
  -9   3  12      737.38      886.96     72.22 o
  -8   3  12     9011.45     9431.51    199.01 o
  -7   3  12     1696.74     1554.71     80.32 o
  -6   3  12     2841.81     2900.34     72.29 o
  -5   3  12     3770.43     3931.15     79.33 o
  -4   3  12     2479.58     2605.45     71.51 o
  -3   3  12    14188.80    14554.32    391.34 o
  -2   3  12        6.12       42.55     63.00 o
  -1   3  12     6376.01     6048.60    189.68 o
   0   3  12      558.25      532.77     85.58 o
   1   3  12     4442.15     4286.88    128.65 o
   2   3  12     2063.99     1991.01    109.50 o
   3   3  12     3563.10     3518.83    126.32 o
   4   3  12     3568.69     3104.96    467.44 o
   5   3  12      436.88      515.97     89.63 o
   6   3  12     3136.19     3386.67    243.08 o
   7   3  12       35.35       12.73     99.96 o
   8   3  12     3279.35     3223.37    276.24 o
 -17   4  12      394.08      429.28    170.52 o
 -16   4  12     2005.89     1861.76    177.41 o
 -15   4  12      754.13      639.82    147.95 o
 -14   4  12     1485.72     1365.65    121.56 o
 -13   4  12     4134.02     4059.95    162.69 o
 -12   4  12      550.09      479.32     88.24 o
 -11   4  12     6307.83     6625.33    162.35 o
 -10   4  12       22.07       96.00     80.36 o
  -9   4  12     1320.06     1035.02     95.68 o
  -8   4  12      236.66      219.10     61.61 o
  -7   4  12     3488.09     3786.78     92.77 o
  -6   4  12     2839.38     3248.61     78.76 o
  -5   4  12     1745.30     1710.40     71.28 o
  -4   4  12     3182.17     3274.69     85.09 o
  -3   4  12       17.43       45.68     57.79 o
  -2   4  12     4467.98     4398.69    122.73 o
  -1   4  12      205.88      211.17     71.89 o
   0   4  12     7325.58     7589.10    249.56 o
   1   4  12      909.02      993.18     99.66 o
   2   4  12     1898.46     2206.67    115.93 o
   3   4  12     1210.03     1275.00    109.41 o
   4   4  12     1100.48     1174.90    112.87 o
   5   4  12     3992.82     4278.56    150.08 o
   6   4  12      122.64      280.77    114.32 o
   7   4  12     2483.57     2151.10    215.66 o
   8   4  12       41.01       60.64    121.48 o
 -17   5  12     1072.12     1171.62    181.84 o
 -16   5  12      360.10      247.29    150.34 o
 -15   5  12     1184.36      937.24    120.04 o
 -14   5  12     2101.18     2086.42    120.20 o
 -13   5  12      422.56      338.06     93.29 o
 -12   5  12     2031.24     1996.83    122.66 o
 -11   5  12      471.02      415.50     90.27 o
 -10   5  12     5565.57     6269.42    194.66 o
  -9   5  12      241.70      363.56     86.28 o
  -8   5  12     2695.42     3063.80    125.02 o
  -7   5  12      882.93      941.09     72.82 o
  -6   5  12      155.66      183.55     64.74 o
  -5   5  12      989.77     1098.08     65.67 o
  -4   5  12      500.62      543.59     66.87 o
  -3   5  12     4595.33     4875.76    205.46 o
  -2   5  12       32.74       95.49     73.37 o
  -1   5  12     2004.45     2482.50     97.55 o
   0   5  12      164.25      232.25     75.55 o
   1   5  12     2283.52     2350.23    117.94 o
   2   5  12     1223.24     1329.07    112.20 o
   3   5  12     2286.37     2222.73    161.25 o
   4   5  12     1775.72     1699.89    159.79 o
   5   5  12      338.00      253.72    143.63 o
   6   5  12     1313.09     1451.59    170.16 o
   7   5  12        7.08       83.64    155.32 o
 -16   6  12      729.59      655.02    110.64 o
 -15   6  12      460.71      452.57    108.56 o
 -14   6  12      192.16      191.33    102.76 o
 -13   6  12     1370.55     1366.26    112.72 o
 -12   6  12      136.90      174.75     96.94 o
 -11   6  12     3448.82     3566.58    163.29 o
 -10   6  12        7.35       30.20     91.94 o
  -9   6  12     1557.89     1486.67    102.89 o
  -8   6  12      293.55      324.68     90.27 o
  -7   6  12     2113.66     2293.47    110.48 o
  -6   6  12     3134.54     3717.44    173.58 o
  -5   6  12     1391.10     1459.11     94.75 o
  -4   6  12     1405.88     1689.63     98.06 o
  -3   6  12      670.66      778.80     89.06 o
  -2   6  12     1805.99     2033.76    123.13 o
  -1   6  12        5.63        1.57     77.49 o
   0   6  12     3067.89     3363.43    242.47 o
   1   6  12      507.36      635.38    142.58 o
   2   6  12      604.47      681.55    142.19 o
   3   6  12      566.06      495.65    138.88 o
   4   6  12      608.62      644.30    148.93 o
   5   6  12     1104.81     1081.30    164.90 o
   6   6  12      154.69       36.98    151.18 o
   7   6  12      816.27      551.52    253.96 o
 -15   7  12      407.11      436.22    115.88 o
 -14   7  12      961.44      937.06    116.44 o
 -13   7  12      153.23       74.69    101.51 o
 -12   7  12      460.40      445.63    103.44 o
 -11   7  12       17.19       11.22     99.28 o
 -10   7  12     1256.90     1283.08    112.91 o
  -9   7  12      619.22      505.30    100.10 o
  -8   7  12     1435.63     1552.34    110.12 o
  -7   7  12      671.23      725.32     98.57 o
  -6   7  12      616.94      587.20    108.99 o
  -5   7  12      377.40      363.18     84.23 o
  -4   7  12     1123.47     1080.04    102.53 o
  -3   7  12     2231.97     2400.73    115.98 o
  -2   7  12       64.14       35.13     91.01 o
  -1   7  12     1810.42     1980.84    104.51 o
   0   7  12      135.76      114.89     98.71 o
   1   7  12      952.38     1075.77    154.32 o
   2   7  12      519.39      589.04    159.72 o
   3   7  12      223.41      273.43    154.81 o
   4   7  12      385.44      373.66    161.40 o
   5   7  12       38.47     -126.46    152.94 o
 -14   8  12       94.60       -7.85    157.68 o
 -13   8  12      261.00      260.91    129.53 o
 -12   8  12       22.48       -7.09    102.92 o
 -11   8  12      632.87      605.37    105.23 o
 -10   8  12      105.22       28.49     93.37 o
  -9   8  12       72.91       77.97     95.22 o
  -8   8  12       75.54       12.64    121.53 o
  -7   8  12      536.22      491.28    170.20 o
  -6   8  12      357.09      208.47    169.12 o
  -5   8  12      104.33      202.96    100.24 o
  -4   8  12      113.39      171.17    101.76 o
  -3   8  12        7.86      -95.19     96.93 o
  -2   8  12      498.72      486.98    101.33 o
  -1   8  12        6.94        1.71     95.16 o
   0   8  12      964.27      885.11    143.58 o
   1   8  12      156.91      161.51    154.36 o
   2   8  12      165.64      237.82    164.56 o
   3   8  12      182.61      138.97    166.81 o
   4   8  12       13.59      140.69    171.11 o
 -12   9  12       25.39      136.26    177.09 o
 -11   9  12       28.01     -115.21    181.41 o
 -10   9  12      136.84      144.45    174.10 o
  -9   9  12      129.29       27.77    172.43 o
  -8   9  12      115.21       80.12    137.04 o
  -7   9  12       80.20      -25.93    134.75 o
  -6   9  12        9.59     -136.48    136.48 o
  -5   9  12       42.49       19.69    134.48 o
  -4   9  12        6.96       -8.80    106.07 o
  -3   9  12       81.20       47.46    104.26 o
  -2   9  12        0.14      -16.00    111.06 o
  -1   9  12       24.22        7.93    101.58 o
   0   9  12       16.28     -263.52    365.71 o
   1   9  12      120.86      175.24    165.97 o
   2   9  12       62.67       80.24    176.81 o
  -9  10  12        5.40      -85.64    149.13 o
  -8  10  12        3.68     -114.87    146.71 o
  -7  10  12        4.03     -110.43    143.69 o
  -6  10  12       29.30       10.76    141.65 o
  -5  10  12        3.69     -138.94    139.83 o
  -4  10  12       22.03       24.09    107.06 o
  -3  10  12        3.46      -61.39    108.00 o
  -2  10  12        2.66      -36.80    109.77 o
  -1  10  12        0.09       16.18    102.33 o
   0  10  12        0.41      -36.11    328.58 o
 -18   1  13       73.12      187.45    164.68 o
 -17   1  13        8.13       18.86    143.19 o
 -16   1  13        7.40       38.53    129.88 o
 -15   1  13       17.25       -3.11    123.34 o
 -14   1  13        4.13       43.83    124.58 o
 -13   1  13      476.43      458.74    128.47 o
 -12   1  13       11.48       23.07     77.26 o
 -11   1  13      180.34      190.90     79.84 o
 -10   1  13       86.77       89.88     63.01 o
  -9   1  13       15.42       79.43     66.40 o
  -8   1  13       71.55       26.07     63.95 o
  -7   1  13       14.30       52.76     65.43 o
  -6   1  13      140.30      196.96     66.99 o
  -5   1  13      171.55      140.46     54.49 o
  -4   1  13      257.15      288.77     57.70 o
  -3   1  13       38.30       66.50     60.50 o
  -2   1  13      184.91      178.70     76.41 o
  -1   1  13       23.96       39.94     78.89 o
   0   1  13      111.25       65.85     81.48 o
   1   1  13       45.26       84.10     67.97 o
   2   1  13       35.57       44.84     68.13 o
   3   1  13      291.49      246.80     77.19 o
   4   1  13       39.62       36.68     81.84 o
   5   1  13      181.85      167.96     89.38 o
   6   1  13      109.68       53.14     93.80 o
   7   1  13        2.21       12.47    102.20 o
   8   1  13       40.65        3.59    223.98 o
 -17   2  13      106.93      -31.90    148.08 o
 -16   2  13      266.19      260.92    139.97 o
 -15   2  13       50.34      -11.65    130.33 o
 -14   2  13      532.00      505.49    133.46 o
 -13   2  13       26.19       30.52     84.07 o
 -12   2  13      871.84      870.72     98.07 o
 -11   2  13      207.61      174.47     83.77 o
 -10   2  13      572.42      550.83     73.65 o
  -9   2  13      310.38      379.19     70.77 o
  -8   2  13        9.41       39.14     68.40 o
  -7   2  13       17.10       42.00     67.93 o
  -6   2  13      275.71      391.59     60.65 o
  -5   2  13      981.13     1032.46     66.26 o
  -4   2  13       32.68       99.73     58.83 o
  -3   2  13     1652.30     1737.65     84.05 o
  -2   2  13       47.48      101.11     81.91 o
  -1   2  13      464.00      501.57     87.75 o
   0   2  13      327.05      387.75     89.26 o
   1   2  13      229.14      205.34     86.17 o
   2   2  13      789.10      681.55    122.19 o
   3   2  13       32.60       32.20     97.67 o
   4   2  13      746.16      721.20     87.93 o
   5   2  13       43.73       66.88     86.95 o
   6   2  13      224.20      292.13     97.42 o
   7   2  13       79.38       17.33    116.92 o
 -17   3  13      360.62      251.13    152.75 o
 -16   3  13      258.87      178.98    139.55 o
 -15   3  13      493.39      414.86    140.12 o
 -14   3  13      141.60      184.24    130.01 o
 -13   3  13     2011.85     1661.79    117.60 o
 -12   3  13      160.64      123.04     98.24 o
 -11   3  13     1125.62     1092.61    104.94 o
 -10   3  13      303.55      243.87     90.52 o
  -9   3  13      411.43      354.91     80.30 o
  -8   3  13      653.73      739.64     77.85 o
  -7   3  13      533.89      611.67     74.39 o
  -6   3  13      900.16      965.45     68.29 o
  -5   3  13      137.88      118.65     58.78 o
  -4   3  13      647.71      627.20     71.75 o
  -3   3  13       42.56       70.76     66.12 o
  -2   3  13     1831.78     1922.01    162.31 o
  -1   3  13      636.40      645.95     92.73 o
   0   3  13      745.76      784.35    157.99 o
   1   3  13      821.67      839.01    103.05 o
   2   3  13       42.35       33.48     94.91 o
   3   3  13     1053.43     1153.54    114.01 o
   4   3  13        6.33       56.30     99.22 o
   5   3  13      997.03     1009.28    119.44 o
   6   3  13       30.01      116.68    115.18 o
   7   3  13      302.29      438.24    124.98 o
 -17   4  13      655.83      371.93    161.56 o
 -16   4  13      974.79      861.38    164.93 o
 -15   4  13      443.31      319.56    144.75 o
 -14   4  13     1686.85     1310.78    154.76 o
 -13   4  13       64.67       80.95    105.41 o
 -12   4  13     1286.31     1239.62    115.43 o
 -11   4  13      258.66      266.51    101.60 o
 -10   4  13     1921.48     1992.30    104.82 o
  -9   4  13     1829.09     1843.07    102.47 o
  -8   4  13      687.13      613.53     69.64 o
  -7   4  13      834.25      799.77     79.15 o
  -6   4  13      350.37      301.05     57.71 o
  -5   4  13     1731.48     1929.70     71.57 o
  -4   4  13       12.73      -35.70     61.82 o
  -3   4  13     1243.42     1346.64     75.03 o
  -2   4  13      339.99      319.59     72.53 o
  -1   4  13      672.27      725.16     96.46 o
   0   4  13     1160.06     1197.30    137.91 o
   1   4  13      752.66      772.12    102.09 o
   2   4  13     1584.10     1387.71    114.66 o
   3   4  13       24.25       18.84    101.11 o
   4   4  13      796.96      892.50    118.87 o
   5   4  13       27.14     -131.90    131.90 o
   6   4  13      937.26      913.54    126.70 o
 -16   5  13      372.11      257.30    152.90 o
 -15   5  13     1171.04      876.12    142.99 o
 -14   5  13      242.50      226.77    112.44 o
 -13   5  13     3181.28     2845.78    145.84 o
 -12   5  13       26.80       64.32     95.05 o
 -11   5  13     1603.82     1549.18    107.49 o
 -10   5  13      287.65      247.68     92.52 o
  -9   5  13      912.04      912.00     95.32 o
  -8   5  13     2559.05     2485.69    113.40 o
  -7   5  13      930.01     1098.70     79.12 o
  -6   5  13     3272.34     3626.28     88.70 o
  -5   5  13       36.72      -16.16     65.83 o
  -4   5  13     1037.33     1127.76     75.58 o
  -3   5  13      263.08      287.96     69.82 o
  -2   5  13     2765.63     3065.69    130.48 o
  -1   5  13     1430.86     1351.56    108.11 o
   0   5  13     1663.02     1828.06    121.36 o
   1   5  13     1593.87     1638.69    119.33 o
   2   5  13      169.70      212.19    105.08 o
   3   5  13     1648.64     1693.37    140.84 o
   4   5  13        0.20      -95.12    143.25 o
   5   5  13     1639.69     1402.95    175.05 o
   6   5  13      150.72       61.94    157.23 o
 -15   6  13      384.35      260.96    110.21 o
 -14   6  13     1862.51     1629.49    119.96 o
 -13   6  13       12.60       -7.09    102.41 o
 -12   6  13     1877.39     1972.19    120.47 o
 -11   6  13      338.77      342.78    101.90 o
 -10   6  13     3700.35     3897.26    155.41 o
  -9   6  13     1689.70     1807.89    115.61 o
  -8   6  13     1037.11     1106.67    103.71 o
  -7   6  13     1525.26     1629.74    107.49 o
  -6   6  13      122.77      146.61    108.78 o
  -5   6  13     5069.49     5424.63    164.77 o
  -4   6  13       45.31       59.92     86.58 o
  -3   6  13     5584.31     5644.19    210.81 o
  -2   6  13      643.11      747.55    112.27 o
  -1   6  13     1506.68     1568.54    242.26 o
   0   6  13     1401.74     1445.75    158.83 o
   1   6  13      811.76      947.17    158.84 o
   2   6  13     2653.74     2824.62    186.44 o
   3   6  13       77.46      127.79    156.25 o
   4   6  13     1451.94     1281.22    170.29 o
   5   6  13        4.12      -63.59    153.33 o
 -14   7  13      141.09      190.04    109.42 o
 -13   7  13     3152.61     2836.91    210.16 o
 -12   7  13      138.88       89.02    106.81 o
 -11   7  13     2476.26     2364.57    127.76 o
 -10   7  13      523.20      623.21    106.19 o
  -9   7  13     2373.41     2416.91    126.60 o
  -8   7  13     2860.68     3003.08    127.64 o
  -7   7  13     1305.24     1196.58    144.38 o
  -6   7  13     5335.46     6496.88    249.01 o
  -5   7  13        2.77       22.84     89.81 o
  -4   7  13     3359.93     3776.91    154.40 o
  -3   7  13      120.36       65.74     99.34 o
  -2   7  13     4204.29     4174.57    155.13 o
  -1   7  13     1233.23     1510.49    385.04 o
   0   7  13     1203.17     1550.81    178.31 o
   1   7  13     1151.01     1377.62    170.83 o
   2   7  13      107.88      221.07    162.53 o
   3   7  13     1448.97     1628.59    186.38 o
   4   7  13       49.82      113.53    158.81 o
 -12   8  13     1544.14     1239.78    114.67 o
 -11   8  13      272.20      316.28    102.10 o
 -10   8  13     3045.90     2908.10    216.07 o
  -9   8  13     1911.70     2046.95    151.08 o
  -8   8  13     1184.24     1217.48    195.31 o
  -7   8  13     2069.68     2232.44    200.32 o
  -6   8  13      280.83      262.35    168.03 o
  -5   8  13     4812.58     5377.71    195.16 o
  -4   8  13       51.23       75.86    105.85 o
  -3   8  13     3621.42     4279.15    156.72 o
  -2   8  13      390.64      452.88    112.33 o
  -1   8  13     1021.67     1140.30    180.87 o
   0   8  13      987.26     1148.71    172.17 o
   1   8  13      959.41     1106.00    181.82 o
   2   8  13     2022.04     2242.09    207.07 o
 -10   9  13      336.28       78.46    178.98 o
  -9   9  13      962.66      892.46    182.98 o
  -8   9  13     1691.74     1621.77    200.40 o
  -7   9  13      883.62      924.00    153.95 o
  -6   9  13     3307.01     3488.55    183.89 o
  -5   9  13       14.70       70.52    136.69 o
  -4   9  13     1647.51     1867.47    127.29 o
  -3   9  13      151.94      114.67    111.60 o
  -2   9  13     2527.66     2600.65    145.39 o
  -1   9  13     1135.04     1070.93    190.81 o
   0   9  13     1149.86     1181.04    196.69 o
 -17   0  14     1794.44     1786.05    250.59 o
 -16   0  14       60.19       82.52    212.96 o
 -15   0  14     3336.24     2938.52    250.70 o
 -14   0  14      922.28     1046.58    208.50 o
 -13   0  14     3953.40     3690.80    242.93 o
 -12   0  14     1821.46     1779.55    204.10 o
 -11   0  14     1198.58     1099.88    196.31 o
 -10   0  14     2828.52     2355.63    131.94 o
  -9   0  14      170.39      173.42     98.04 o
  -8   0  14     8573.77     9334.83    288.93 o
  -7   0  14      704.16      670.81    111.24 o
  -6   0  14     3351.82     3748.10    149.43 o
  -5   0  14      570.95      546.86    105.16 o
  -4   0  14     4529.71     4973.71    167.27 o
  -2   0  14     4319.02     4868.53    252.70 o
  -1   0  14     5436.49     5950.20    260.93 o
   0   0  14      251.65      171.27    172.42 o
   1   0  14     3226.59     3191.18    609.78 o
   2   0  14       21.73       27.49     99.09 o
   3   0  14     3292.60     2994.92    846.65 o
   4   0  14      525.75      568.53    261.91 o
   5   0  14     1206.79     1178.69    305.42 o
   6   0  14      781.44      881.00    157.94 o
 -17   1  14      170.18       87.14    149.31 o
 -16   1  14     4362.17     3953.08    242.50 o
 -15   1  14      106.08      118.57    133.79 o
 -14   1  14     2135.48     2054.92    157.03 o
 -13   1  14      928.48      828.70    131.26 o
 -12   1  14     2600.62     2605.02    152.96 o
 -11   1  14     6171.77     6266.12    157.32 o
 -10   1  14     1118.42     1092.47     81.26 o
  -9   1  14     3608.11     3636.13    106.65 o
  -8   1  14       48.52       66.73     71.19 o
  -7   1  14     3994.42     4437.15    147.95 o
  -6   1  14      413.51      422.58     80.60 o
  -5   1  14     9690.32    10658.71    194.31 o
  -4   1  14     2995.85     2974.93    118.27 o
  -3   1  14     2643.26     2939.01    264.43 o
  -2   1  14     2975.85     3645.16    157.07 o
  -1   1  14      655.35      635.75     94.04 o
   0   1  14     5623.04     5896.68    190.35 o
   1   1  14       16.17       41.01     91.01 o
   2   1  14     3417.12     3710.77    241.32 o
   3   1  14      177.83      220.24     97.82 o
   4   1  14     1753.45     1992.31    127.45 o
   5   1  14      959.03      958.60    130.97 o
   6   1  14     1368.35     1192.33    107.51 o
 -17   2  14     1400.50     1241.51    163.15 o
 -16   2  14        0.06      -14.20    136.79 o
 -15   2  14     3206.15     2894.25    175.54 o
 -14   2  14      845.31      665.78    136.07 o
 -13   2  14     3674.21     3542.46    171.94 o
 -12   2  14     2105.24     1923.09    114.55 o
 -11   2  14     1072.09     1093.71    104.92 o
 -10   2  14     2873.02     2959.13    125.17 o
  -9   2  14      808.57      893.73     84.11 o
  -8   2  14     8652.64     9053.19    172.85 o
  -7   2  14        1.63       34.54     78.42 o
  -6   2  14     5039.73     5434.00    125.75 o
  -5   2  14      678.17      767.19     65.29 o
  -4   2  14     3615.10     4177.45    131.71 o
  -3   2  14     5162.46     5664.54    268.50 o
  -2   2  14     2197.54     2450.52    112.08 o
  -1   2  14     5441.09     6065.09    151.97 o
   0   2  14       31.70       27.11     93.04 o
   1   2  14     2775.20     3174.62    157.27 o
   2   2  14       98.91      124.78    102.65 o
   3   2  14     3884.44     3737.46    198.29 o
   4   2  14      960.61      947.08    116.07 o
   5   2  14     1626.10     1455.63    129.66 o
   6   2  14     1236.29     1276.92    157.96 o
 -16   3  14     2853.11     2495.28    178.10 o
 -15   3  14      117.67       56.85    134.09 o
 -14   3  14     2137.31     1981.50    157.69 o
 -13   3  14      446.40      282.68    152.70 o
 -12   3  14     2863.79     2599.54    175.85 o
 -11   3  14     3849.53     3914.36    168.65 o
 -10   3  14      630.09      766.36    104.72 o
  -9   3  14     2927.43     3115.12    119.15 o
  -8   3  14       33.78       12.84     78.00 o
  -7   3  14     2907.12     3094.16    105.70 o
  -6   3  14      182.90      171.25     62.09 o
  -5   3  14     6407.77     7016.91    135.83 o
  -4   3  14     1854.10     2069.87    101.84 o
  -3   3  14     1457.38     1637.44    101.93 o
  -2   3  14     2473.59     2847.30    162.84 o
  -1   3  14      304.75      422.62    101.18 o
   0   3  14     6016.07     6526.41    206.35 o
   1   3  14        2.88       11.34     96.16 o
   2   3  14     3205.58     3281.72    186.23 o
   3   3  14      234.79      111.92    109.64 o
   4   3  14     1240.10     1399.19    131.35 o
   5   3  14      844.40      837.44    124.21 o
 -16   4  14        2.53       38.09    147.17 o
 -15   4  14     2058.28     1958.43    218.15 o
 -14   4  14      456.29      413.35    107.75 o
 -13   4  14     2654.89     2419.53    137.45 o
 -12   4  14      805.62      884.60    116.81 o
 -11   4  14     1054.90     1012.59    117.13 o
 -10   4  14     1711.18     1901.28    125.84 o
  -9   4  14      222.81      156.00    103.23 o
  -8   4  14     5691.65     6147.56    149.07 o
  -7   4  14       90.99       62.81     71.45 o
  -6   4  14     1668.85     1835.50     77.37 o
  -5   4  14       64.65       30.85     67.59 o
  -4   4  14      909.96      899.87     75.58 o
  -3   4  14     1007.46      921.61    116.71 o
  -2   4  14     1078.59     1124.31    103.62 o
  -1   4  14     2536.33     2774.24    178.42 o
   0   4  14        9.18      -44.30    100.41 o
   1   4  14     1679.50     1953.68    127.11 o
   2   4  14       60.09       53.93    105.35 o
   3   4  14     2130.34     2268.87    134.09 o
   4   4  14      397.55      498.33    153.54 o
   5   4  14      789.03      736.51    127.89 o
 -15   5  14       62.48       32.25    141.79 o
 -14   5  14      907.80      946.78    128.96 o
 -13   5  14      343.00      455.80    118.68 o
 -12   5  14      782.68      798.62    107.25 o
 -11   5  14     2351.91     2444.54    121.84 o
 -10   5  14      497.72      477.79    100.25 o
  -9   5  14     1863.13     2207.60    117.12 o
  -8   5  14      129.16      162.94     92.98 o
  -7   5  14     2035.25     2001.23    173.89 o
  -6   5  14      161.56      189.92     71.81 o
  -5   5  14     2370.29     2525.87     94.89 o
  -4   5  14      941.89     1031.97     80.55 o
  -3   5  14      326.01      349.31     81.59 o
  -2   5  14      363.27      402.79    100.80 o
  -1   5  14      187.96      234.27     99.84 o
   0   5  14     1271.36     1337.58    119.22 o
   1   5  14        1.12       42.55    110.50 o
   2   5  14     1274.30     1320.17    123.91 o
   3   5  14      131.73      153.05    117.43 o
   4   5  14      866.38      822.09    165.11 o
 -14   6  14      309.97      198.26    109.55 o
 -13   6  14      673.42      771.70    113.17 o
 -12   6  14      682.92      704.31    107.94 o
 -11   6  14       92.39       89.33    103.10 o
 -10   6  14      762.98     1007.80    109.67 o
  -9   6  14      131.01       96.78     96.72 o
  -8   6  14     2617.48     2829.06    127.89 o
  -7   6  14      101.37       88.96    112.82 o
  -6   6  14     1061.49     1174.65     98.94 o
  -5   6  14      532.56      611.41     82.41 o
  -4   6  14      805.89     1014.84     89.20 o
  -3   6  14     1203.25     1273.81    100.48 o
  -2   6  14      887.40     1007.39    161.49 o
  -1   6  14      991.33     1251.10    163.46 o
   0   6  14      145.53      247.34    149.71 o
   1   6  14      782.55      910.16    164.62 o
   2   6  14       33.80       33.61    156.92 o
   3   6  14     1236.53     1117.32    167.69 o
 -12   7  14      303.30      395.49    110.52 o
 -11   7  14      870.57      892.40    116.44 o
 -10   7  14       52.14       24.69    103.25 o
  -9   7  14      553.86      668.77    107.62 o
  -8   7  14        0.98      -30.92    114.53 o
  -7   7  14      621.33      689.47    122.65 o
  -6   7  14      146.39      125.11    109.83 o
  -5   7  14      914.81     1037.19    129.57 o
  -4   7  14      491.86      560.08    125.47 o
  -3   7  14      293.92      253.88    101.03 o
  -2   7  14      293.69      290.43    160.60 o
  -1   7  14      338.54      571.51    167.24 o
   0   7  14     1081.62     1198.01    222.08 o
   1   7  14       19.71      142.51    160.37 o
 -10   8  14      178.18      187.07    132.27 o
  -9   8  14       24.82      -83.27    175.89 o
  -8   8  14      635.40      544.47    184.07 o
  -7   8  14       57.47       45.25    171.90 o
  -6   8  14      128.04      135.24    171.57 o
  -5   8  14        3.78       -7.65    112.54 o
  -4   8  14       92.44      141.71    108.04 o
  -3   8  14      111.31      172.39    104.19 o
  -2   8  14       80.81       60.80    160.58 o
  -1   8  14      178.74      190.76    164.94 o
 -16   1  15        1.31      -12.04    138.45 o
 -15   1  15       40.75        4.25    134.08 o
 -14   1  15       48.99      132.14    129.04 o
 -13   1  15        0.97      -12.09    120.84 o
 -12   1  15       37.22       70.68     85.47 o
 -11   1  15       13.58      -16.70     91.27 o
 -10   1  15      234.64      216.67     76.27 o
  -9   1  15       16.65      -22.71     78.94 o
  -8   1  15      173.01      100.78     79.37 o
  -7   1  15       96.00      145.98     76.41 o
  -6   1  15        2.01      -20.18     76.80 o
  -5   1  15       64.60       69.35     79.60 o
  -4   1  15       69.37      108.05    112.40 o
  -3   1  15       74.57       61.58    112.96 o
  -2   1  15       91.49       83.58    119.68 o
  -1   1  15      100.79       87.41    121.36 o
   0   1  15        0.49       31.76    131.52 o
   1   1  15      103.19      104.96    124.30 o
   2   1  15        9.40       27.93     94.22 o
   3   1  15       93.22      115.03     95.89 o
   4   1  15       27.16       23.86    103.42 o
 -15   2  15       51.06       57.31    135.18 o
 -14   2  15       39.68       41.16    127.31 o
 -13   2  15      154.91      187.27    129.95 o
 -12   2  15        7.97       30.76     90.67 o
 -11   2  15      789.99      815.19    108.55 o
 -10   2  15       32.24       61.32     93.60 o
  -9   2  15      477.66      414.93     80.84 o
  -8   2  15      139.25      158.42     80.30 o
  -7   2  15      171.72      212.10     80.51 o
  -6   2  15      227.31      252.75     80.41 o
  -5   2  15       45.83      150.63     90.80 o
  -4   2  15       54.31      133.56    109.38 o
  -3   2  15      139.49      238.34    124.43 o
  -2   2  15      410.98      395.77    125.00 o
  -1   2  15       26.29       60.11     92.73 o
   0   2  15      513.74      335.41    107.85 o
   1   2  15       81.57       79.65    100.33 o
   2   2  15      141.50      126.87    106.51 o
   3   2  15      180.60       98.04    108.68 o
   4   2  15       83.09       83.49    109.29 o
 -15   3  15      551.23      547.85    150.83 o
 -14   3  15      404.62      371.92    137.86 o
 -13   3  15      149.02       95.15     96.49 o
 -12   3  15      304.37      240.47    103.60 o
 -11   3  15        2.61       42.23    103.22 o
 -10   3  15     1417.48     1438.59    122.39 o
  -9   3  15      239.29      232.57     81.78 o
  -8   3  15      943.26     1032.55     91.55 o
  -7   3  15      250.51      280.24     83.05 o
  -6   3  15       58.96      117.37     81.06 o
  -5   3  15      192.34      202.35     95.48 o
  -4   3  15      122.96      155.66     73.82 o
  -3   3  15      610.93      586.67     92.70 o
  -2   3  15       73.75      116.10     90.41 o
  -1   3  15      500.11      493.66    107.57 o
   0   3  15       27.35       27.97    101.30 o
   1   3  15      406.05      424.24    106.96 o
   2   3  15      366.62      173.24    158.01 o
   3   3  15      179.28      234.30    114.07 o
 -14   4  15      435.74      392.73    112.07 o
 -13   4  15      776.79      472.54    186.35 o
 -12   4  15      434.99      357.20    112.37 o
 -11   4  15     1452.70     1446.44    126.08 o
 -10   4  15        0.13       -9.84    107.73 o
  -9   4  15      710.53      673.42    117.06 o
  -8   4  15      245.58      194.38     83.79 o
  -7   4  15     1063.51     1213.38    101.61 o
  -6   4  15     1003.70      931.59     85.82 o
  -5   4  15      431.68      440.80     81.76 o
  -4   4  15      565.10      595.31    100.30 o
  -3   4  15       27.78      -10.22     95.79 o
  -2   4  15      507.37      570.64    104.71 o
  -1   4  15       15.48       -7.99    102.36 o
   0   4  15      916.87      889.81    121.02 o
   1   4  15      159.92      149.06    111.10 o
   2   4  15      415.65      383.20    115.00 o
   3   4  15      274.54       91.66    177.40 o
 -13   5  15      395.46      451.02    125.67 o
 -12   5  15      896.90      791.17    125.46 o
 -11   5  15      131.51       75.00    117.85 o
 -10   5  15     1792.52     2050.31    136.40 o
  -9   5  15       48.70       -9.36     98.77 o
  -8   5  15     1709.93     1826.10    116.81 o
  -7   5  15      450.14      540.13     82.59 o
  -6   5  15      553.27      689.27     82.65 o
  -5   5  15      902.67      975.91     84.87 o
  -4   5  15      306.81      386.97     87.23 o
  -3   5  15     1718.22     2013.80    127.50 o
  -2   5  15        1.41       49.79    103.25 o
  -1   5  15      878.42      965.59    117.12 o
   0   5  15      123.68      219.38    110.71 o
   1   5  15      994.68     1089.99    127.45 o
   2   5  15      544.24      754.94    127.09 o
 -12   6  15      223.39      271.03    106.79 o
 -11   6  15     2366.51     2392.25    133.99 o
 -10   6  15        0.12        0.84    107.75 o
  -9   6  15     1166.24     1283.55    115.11 o
  -8   6  15      127.85      111.73    109.72 o
  -7   6  15     1563.06     1741.58    137.75 o
  -6   6  15     1362.72     1303.54    103.67 o
  -5   6  15      696.94      915.38     89.57 o
  -4   6  15     1481.15     1747.62    141.78 o
  -3   6  15       35.57      110.37    112.24 o
  -2   6  15     1902.81     2174.57    242.26 o
  -1   6  15       29.15      169.38    156.86 o
   0   6  15     2204.42     2409.09    208.61 o
 -10   7  15     1966.83     1902.44    130.08 o
  -9   7  15      128.75       78.42    100.54 o
  -8   7  15     2062.80     2435.19    209.51 o
  -7   7  15      560.15      638.74    172.60 o
  -6   7  15      620.63      687.75    171.92 o
  -5   7  15     1590.49     1773.84    140.85 o
  -4   7  15      413.65      484.31    123.93 o
  -3   7  15     3274.52     3641.81    209.38 o
  -2   7  15        3.58       49.92    169.31 o
 -14   0  16     2415.46     2486.09    247.23 o
 -13   0  16        1.63      -59.89    181.89 o
 -12   0  16     2396.48     2519.55    237.51 o
 -11   0  16      531.16      436.94    157.78 o
 -10   0  16     3091.73     3191.94    259.43 o
  -9   0  16     2035.03     2300.07    148.83 o
  -8   0  16      628.31      644.00    125.36 o
  -7   0  16     1613.51     1885.15    149.57 o
  -6   0  16       13.52      -73.74    160.23 o
  -5   0  16     4085.87     3584.60    255.40 o
  -4   0  16      214.69      145.82    184.50 o
  -3   0  16     2924.08     3478.46    256.46 o
  -2   0  16      317.65      463.12    203.29 o
  -1   0  16     1390.12     1357.42    216.40 o
   0   0  16     1277.28     1612.34    224.04 o
   1   0  16     1046.81     1315.58    229.19 o
   2   0  16     2571.55     2898.81    249.48 o
 -14   1  16       73.60       14.66    128.13 o
 -13   1  16     3682.36     3663.14    187.80 o
 -12   1  16      296.08      289.62    129.60 o
 -11   1  16     2000.86     2135.07    124.08 o
 -10   1  16      653.23      723.05     87.16 o
  -9   1  16     1063.49     1117.14     95.94 o
  -8   1  16     2976.78     3285.11    117.16 o
  -7   1  16      593.97      687.51     91.94 o
  -6   1  16     3658.37     4018.95    124.51 o
  -5   1  16        0.24       18.34    100.34 o
  -4   1  16     1845.17     2349.53    159.60 o
  -3   1  16      260.60      132.12    263.75 o
  -2   1  16     3288.42     4015.76    182.74 o
  -1   1  16     1442.66     1804.52    162.48 o
   0   1  16     1190.79     1366.01    154.81 o
   1   1  16     1292.58     1816.27    169.25 o
   2   1  16      123.79      260.17    136.74 o
 -14   2  16     1648.93     1765.99    205.61 o
 -13   2  16        0.53       14.74    132.25 o
 -12   2  16     1324.50     1252.70    175.64 o
 -11   2  16      713.85      642.87    111.71 o
 -10   2  16     2403.64     2645.37    133.73 o
  -9   2  16     2520.29     2720.66    133.56 o
  -8   2  16      620.32      691.03     94.59 o
  -7   2  16     1324.77     1607.10    103.79 o
  -6   2  16      232.94      342.65     88.05 o
  -5   2  16     3220.78     3857.81    144.07 o
  -4   2  16       20.63       58.52    127.44 o
  -3   2  16     3069.33     3671.72    389.31 o
  -2   2  16      709.84      973.83    175.94 o
  -1   2  16     1214.29     1026.77    627.15 o
   0   2  16     1682.71     1934.50    281.29 o
   1   2  16      483.24      628.23    147.92 o
 -13   3  16     2552.25     2586.27    292.17 o
 -12   3  16      120.58      149.50    106.73 o
 -11   3  16     1660.85     1652.73    126.87 o
 -10   3  16      328.65      461.84    113.93 o
  -9   3  16     1030.14     1153.38    121.47 o
  -8   3  16     2261.21     2298.12    111.01 o
  -7   3  16      523.87      718.69     96.06 o
  -6   3  16     2539.85     3091.36    137.74 o
  -5   3  16        7.09       29.02    102.71 o
  -4   3  16     1018.00     1289.63    144.47 o
  -3   3  16      111.97      128.27    123.82 o
  -2   3  16     1949.74     2060.57    161.53 o
  -1   3  16     1270.66     1215.46    155.23 o
   0   3  16      769.20      578.29    115.98 o
   1   3  16     1362.99     1195.75    170.66 o
 -13   4  16        2.50       18.84    114.16 o
 -12   4  16     1290.70     1483.88    131.96 o
 -11   4  16      285.58      243.69    116.15 o
 -10   4  16     2025.88     2100.94    140.19 o
  -9   4  16     1079.19     1208.32    127.27 o
  -8   4  16      561.20      759.09    120.20 o
  -7   4  16     1041.04     1422.76    107.00 o
  -6   4  16       89.18      126.23    106.72 o
  -5   4  16     2438.99     2981.55    143.72 o
  -4   4  16       23.77       26.46    131.71 o
  -3   4  16     1302.36     1328.04    115.28 o
  -2   4  16      118.29       41.77    100.09 o
  -1   4  16      389.18      356.59    109.56 o
   0   4  16      493.78      443.11    115.33 o
 -11   5  16      843.62      988.14    131.20 o
 -10   5  16      306.31      375.94    123.96 o
  -9   5  16      478.18      458.15    123.52 o
  -8   5  16      983.63     1055.69    126.16 o
  -7   5  16      270.68      260.45    105.67 o
  -6   5  16     1639.07     1810.99    104.26 o
  -5   5  16        0.14       51.51     83.78 o
  -4   5  16      924.91     1111.98    117.96 o
  -3   5  16      103.51      175.58    109.39 o
  -2   5  16     1004.85     1072.14    123.23 o
  -1   5  16      357.45      395.45    116.95 o
  -9   6  16      630.59      716.83    115.14 o
  -8   6  16       63.71       32.26    125.80 o
  -7   6  16      212.88      212.21    124.20 o
  -6   6  16        9.34       59.63     88.74 o
  -5   6  16     1022.31     1181.11    102.95 o
  -4   6  16      116.54      206.57    115.89 o
  -3   6  16      862.99      830.31    254.33 o
 -12   1  17       40.80       83.60    141.83 o
 -11   1  17       79.10       51.31     97.54 o
 -10   1  17       24.86       30.35     83.59 o
  -9   1  17       24.18       76.94     86.53 o
  -8   1  17        2.08      -37.95     88.06 o
  -7   1  17       86.27      157.94     90.45 o
  -6   1  17       55.24      153.51    104.98 o
  -5   1  17      122.79       76.08    125.24 o
  -4   1  17      116.27      -34.25    259.54 o
  -3   1  17       32.83       82.26    135.83 o
  -2   1  17       20.61       28.21    132.06 o
  -1   1  17       17.93       90.38    129.54 o
 -12   2  17       87.95       44.10    101.09 o
 -11   2  17       16.63      -29.04    103.68 o
 -10   2  17      109.74      102.19    106.49 o
  -9   2  17       14.96       51.23     84.23 o
  -8   2  17      387.50      438.02     97.25 o
  -7   2  17       41.53      114.39     93.31 o
  -6   2  17      217.21      220.78    105.73 o
  -5   2  17      150.91      101.91    131.33 o
  -4   2  17       48.19      118.67    128.98 o
  -3   2  17      114.81      181.07    132.34 o
  -2   2  17       57.88      289.67    191.03 o
 -11   3  17      287.70      238.04    114.77 o
 -10   3  17       91.03      110.06    110.57 o
  -9   3  17      335.51      293.39    108.18 o
  -8   3  17        0.24       41.03     89.18 o
  -7   3  17      489.80      666.40    114.28 o
  -6   3  17      123.28      258.30    108.54 o
  -5   3  17      310.34      414.77    133.16 o
  -4   3  17      155.90       76.97    133.21 o
  -3   3  17       22.64      -41.51    139.29 o
  -2   3  17       64.90       28.17    199.04 o
  -9   4  17      106.74      162.86    117.65 o
  -8   4  17     1033.06     1200.73    143.16 o
  -7   4  17        3.06       25.60    105.49 o
  -6   4  17      592.22      664.12    119.54 o
  -5   4  17      100.28      185.39    138.15 o
  -4   4  17      284.71      219.07    140.33 o
 
